# Supplementary material for: Modeling reveals a metabolic basis of competition among Dehalobacter strains during tandem chloroform and dichloromethane metabolism
Source: mSystems. 2025 Sep 5;10(10):e00847-25. doi: 10.1128/msystems.00847-25 (PMC12542780; doi:10.1128/msystems.00847-25)
Supplement: Supplemental Tables — Tables S9-S12. [file msystems.00847-25-s0002.xlsx]

## Sheet: TOC
SUPPLEMENTARY TABLES
Modeling reveals metabolic basis of competition among Dehalobacter strains during tandem chloroform and dichloromethane metabolism
Olivia Bulka, Elizabeth A. Edwards, and Radhakrishnan Mahadevan.
TABLE OF CONTENTS
Table S9. Proteins identified using LC-MS/MS from the SC05-UT and DCME enrichment cultures that map to Dehalobacter strains SAD and DAD. Abundances estimated by percent Total Spectral Counts.
Table S10. Description of each simulation case in Table S11
Table S11. All fluxes predicted by FBA optimization of metabolic models of Dehalobacter strains SAD and DAD.
Table S12. Summary of biomass and ATP production as well as export and uptake of key metabolites and amino acids in each model condition.

## Sheet: S9
Table S9. Proteins identified using LC-MS/MS from the SC05-UT and DCME enrichment cultures that map to Dehalobacter strains SAD and DAD. Abundances estimated by percent Total Spectral Counts; Top 10% of Dehalobacter proteins in each sample are highlighted in green.								Estimated abundance (percent of total spectrum counts)
								DCME			DCME+CF			SC05-UT
Strain	Locus tag	Protein	Protein ID	Gene	Location	Accession Number	Molecular Weight	R1	R2	R3	R1	R2	R3	R1	R2	R3
DAD	WHF31_00010	DNA polymerase III subunit beta	XCH79103.1	dnaN	1658..2755	CP148031.1_prot_XCH79103.1_2 (+1)	41 kDa	0	0	0.001	0	0	0	0	0	0.0014
DAD	WHF31_00030	DNA gyrase subunit A	XCH79106.1	gyrA	6282..8750	CP148031.1_prot_XCH79106.1_6 (+1)	92 kDa	0	0	0	0	0	0	0	0.00073	0
DAD	WHF31_00115	hypothetical protein	XCH79119.1		23404..23811	CP148031.1_prot_XCH79119.1_20	15 kDa	0	0	0.001	0	0	0	0	0	0
DAD	WHF31_00370	FmdE family protein	XCH79168.1		64901..65431	CP148031.1_prot_XCH79168.1_71	20 kDa	0.0008	0	0.002	0	0	0	0	0	0
DAD	WHF31_00380	ABC transporter ATP-binding protein	XCH79170.1		66540..67292	CP148031.1_prot_XCH79170.1_73	28 kDa	0.0016	0.00085	0.002	0	0	0	0	0	0
DAD	WHF31_00385	iron ABC transporter substrate-binding protein	XCH79171.1		67364..68482	CP148031.1_prot_XCH79171.1_74	41 kDa	0.0096	0.0094	0.0091	0.0042	0.0052	0.0028	0.00069	0.00073	0.0007
DAD	WHF31_00390	flavin reductase family protein	XCH79172.1		68610..69191	CP148031.1_prot_XCH79172.1_75	22 kDa	0	0.0034	0	0	0	0	0	0	0
DAD	WHF31_00685	caspase family protein	XCH79229.1		complement(121476..122444)	CP148031.1_prot_XCH79229.1_134	36 kDa	0.0008	0	0	0	0	0	0	0	0
DAD	WHF31_01230	pyruvate:ferredoxin (flavodoxin) oxidoreductase	XCH79327.1	nifJ	233232..236768	CP148031.1_prot_XCH79327.1_241	129 kDa	0.0016	0	0	0	0.0021	0	0.0014	0.0022	0.0014
DAD	WHF31_01260	AbrB/MazE/SpoVT family DNA-binding domain-containing protein	XCH79333.1		complement(241643..241909)	CP148031.1_prot_XCH79333.1_247 (+1)	10 kDa	0.0008	0.00085	0.001	0	0	0	0.00069	0.00073	0.0007
DAD	WHF31_01285	cobalamin-dependent protein	XCH79338.1		248983..249621	CP148031.1_prot_XCH79338.1_252	23 kDa	0	0	0.001	0	0	0	0	0	0
DAD	WHF31_01305	acetyl-CoA decarbonylase/synthase complex subunit alpha/beta	XCH79342.1	acsB	complement(252677..254803)	CP148031.1_prot_XCH79342.1_256 (+1)	78 kDa	0.0008	0.0017	0.001	0.0014	0.001	0	0.00069	0.00073	0.0007
DAD	WHF31_01310	carbon monoxide dehydrogenase/acetyl-CoA synthase methytransferase subunit	XCH79343.1	acsE	complement(254859..255644)	CP148031.1_prot_XCH79343.1_257	29 kDa	0.0024	0.0017	0.002	0	0.001	0	0.00069	0.0029	0
DAD	WHF31_01315	acetyl-CoA decarbonylase/synthase complex subunit gamma	XCH79344.1	acsC	complement(255726..257081)	CP148031.1_prot_XCH79344.1_258	50 kDa	0.0016	0.00085	0.002	0	0.001	0	0.00069	0	0
DAD	WHF31_01325	AAA family ATPase	XCH79346.1		complement(258097..258864)	CP148031.1_prot_XCH79346.1_260 (+1)	28 kDa	0	0	0.001	0	0	0	0	0.00073	0.0007
DAD	WHF31_01335	anaerobic carbon-monoxide dehydrogenase catalytic subunit	XCH79348.1	cooS	complement(259740..261704)	CP148031.1_prot_XCH79348.1_262 (+1)	70 kDa	0.0008	0.00085	0	0	0	0	0	0	0.0014
DAD	WHF31_01345	methyltetrahydrofolate cobalamin methyltransferase	XCH79350.1		complement(263319..264122)	CP148031.1_prot_XCH79350.1_264 (+1)	30 kDa	0.0024	0.0026	0.001	0.0014	0	0	0.0014	0.0022	0.0028
DAD	WHF31_01355	cyclodeaminase/cyclohydrolase family protein	XCH79352.1		complement(265164..265796)	CP148031.1_prot_XCH79352.1_266	23 kDa	0.0048	0.0034	0.001	0.0014	0	0	0.00069	0.0015	0.0028
DAD	WHF31_01360	formate--tetrahydrofolate ligase	XCH79353.1		complement(266196..267872)	CP148031.1_prot_XCH79353.1_267	59 kDa	0.008	0.0085	0.018	0.0028	0.0042	0.0043	0.0048	0.0051	0.007
DAD	WHF31_01370	methylenetetrahydrofolate reductase C-terminal domain-containing protein	XCH79355.1		complement(268922..270484)	CP148031.1_prot_XCH79355.1_269	59 kDa	0.0048	0.0068	0.004	0.0014	0	0	0	0.0022	0.0014
DAD	WHF31_01480	septation regulator SpoVG	XCH79377.1	spoVG	293720..293977	CP148031.1_prot_XCH79377.1_291 (+1)	9 kDa	0.0016	0.00085	0	0.0014	0.001	0	0.00069	0.00073	0.0007
DAD	WHF31_01490	ribose-phosphate pyrophosphokinase	XCH79379.1		295579..296520	CP148031.1_prot_XCH79379.1_293 (+1)	34 kDa	0.0016	0.0017	0.002	0	0.001	0	0.0021	0.0022	0
DAD	WHF31_01520	stage V sporulation protein T	XCH79385.1	spoVT	303225..303773	CP148031.1_prot_XCH79385.1_299 (+1)	20 kDa	0.0008	0	0	0	0	0	0	0	0.0014
DAD	WHF31_01530	HU family DNA-binding protein	XCH79387.1		305261..305533	CP148031.1_prot_XCH79387.1_301 (+1)	10 kDa	0.0008	0.0017	0.002	0	0.001	0.0014	0.00069	0.0015	0.0014
DAD	WHF31_01580	ATP-dependent zinc metalloprotease FtsH	XCH79395.1	ftsH	312930..314822	CP148031.1_prot_XCH79395.1_311 (+1)	70 kDa	0.0008	0	0	0	0	0	0.00069	0	0
DAD	WHF31_01600	dihydropteroate synthase	XCH79399.1	folP	316931..318154	CP148031.1_prot_XCH79399.1_315 (+1)	45 kDa	0.0008	0	0	0	0	0	0	0	0.0007
DAD	WHF31_01690	3-phosphoserine/phosphohydroxythreonine transaminase	XCH79414.1	serC	337890..338972	CP148031.1_prot_XCH79414.1_330 (+1)	40 kDa	0	0	0	0	0	0	0	0	0
DAD	WHF31_01780	methyltetrahydrofolate--corrinoid methyltransferase	XCH79425.1		350469..351266	CP148031.1_prot_XCH79425.1_341	29 kDa	0.0008	0	0	0	0	0	0	0	0
DAD	WHF31_01995	phenylalanine--tRNA ligase subunit beta	XCH79463.1	pheT	391919..394330	CP148031.1_prot_XCH79463.1_384 (+1)	90 kDa	0	0	0	0	0	0	0	0	0
DAD	WHF31_02235	ATP-dependent Clp protease ATP-binding subunit	XCH79505.1		447216..449699	CP148031.1_prot_XCH79505.1_427	92 kDa	0.0016	0.00085	0.003	0.0014	0	0	0	0.0015	0.0028
DAD	WHF31_02245	DUF1573 domain-containing protein	XCH79507.1		complement(451207..451599)	CP148031.1_prot_XCH79507.1_429 (+1)	14 kDa	0	0	0	0	0	0	0	0.00073	0
DAD	WHF31_02250	PIN/TRAM domain-containing protein	XCH79508.1		451870..453036	CP148031.1_prot_XCH79508.1_430 (+1)	43 kDa	0	0	0	0	0	0	0.0014	0.00073	0
DAD	WHF31_02360	50S ribosomal protein L11	XCH79527.1	rplK	468379..468801	CP148031.1_prot_XCH79527.1_449 (+1)	15 kDa	0	0	0	0	0	0	0	0	0
DAD	WHF31_02365	50S ribosomal protein L1	XCH79528.1	rplA	468859..469551	CP148031.1_prot_XCH79528.1_450 (+1)	25 kDa	0	0	0	0	0	0	0	0.00073	0.0014
DAD	WHF31_02385	DNA-directed RNA polymerase subunit beta'	XCH79532.1	rpoC	474903..478355	CP148031.1_prot_XCH79532.1_454 (+1)	128 kDa	0.0024	0.00085	0.002	0	0	0	0.0042	0	0
DAD	WHF31_02405	elongation factor G	XCH79536.1	fusA	479970..482048	CP148031.1_prot_XCH79536.1_458	76 kDa	0	0	0.002	0	0	0	0.00069	0	0
DAD	WHF31_02410	elongation factor Tu	XCH79537.1	tuf	482107..483309	CP148031.1_prot_XCH79537.1_459 (+1)	44 kDa	0.0032	0.0043	0.001	0.0014	0	0	0.0055	0.015	0
DAD	WHF31_02420	50S ribosomal protein L3	XCH79539.1	rplC	483957..484586	CP148031.1_prot_XCH79539.1_461 (+1)	23 kDa	0	0	0	0	0	0	0	0	0
DAD	WHF31_02425	50S ribosomal protein L4	XCH79540.1	rplD	484612..485244	CP148031.1_prot_XCH79540.1_462 (+1)	23 kDa	0.0008	0	0	0	0	0	0	0	0.0007
DAD	WHF31_02435	50S ribosomal protein L2	XCH79542.1	rplB	485551..486381	CP148031.1_prot_XCH79542.1_464 (+1)	30 kDa	0.0008	0	0	0	0	0	0	0.00073	0
DAD	WHF31_02445	50S ribosomal protein L22	XCH79544.1	rplV	486702..487043	CP148031.1_prot_XCH79544.1_466 (+1)	13 kDa	0	0	0	0	0	0	0	0.00073	0
DAD	WHF31_02450	30S ribosomal protein S3	XCH79545.1	rpsC	487051..487710	CP148031.1_prot_XCH79545.1_467 (+1)	24 kDa	0.0008	0	0.001	0	0	0	0.00069	0.00073	0.0007
DAD	WHF31_02470	50S ribosomal protein L14	XCH79549.1	rplN	488677..489045	CP148031.1_prot_XCH79549.1_471 (+1)	13 kDa	0	0	0	0	0	0	0	0.00073	0.0007
DAD	WHF31_02480	50S ribosomal protein L5	XCH79551.1	rplE	489439..489978	CP148031.1_prot_XCH79551.1_473 (+1)	20 kDa	0	0	0	0	0	0	0.00069	0.00073	0.0014
DAD	WHF31_02490	30S ribosomal protein S8	XCH79553.1	rpsH	490207..490608	CP148031.1_prot_XCH79553.1_475	15 kDa	0.0008	0.00085	0.001	0	0	0	0.00069	0.0015	0.0007
DAD	WHF31_02505	30S ribosomal protein S5	XCH79556.1	rpsE	491606..492103	CP148031.1_prot_XCH79556.1_478 (+1)	17 kDa	0	0.00085	0	0	0	0	0	0	0
DAD	WHF31_02545	30S ribosomal protein S11	XCH79564.1	rpsK	496274..496663	CP148031.1_prot_XCH79564.1_486 (+1)	14 kDa	0	0	0	0	0	0	0	0	0
DAD	WHF31_02570	50S ribosomal protein L13	XCH79569.1	rplM	499834..500268	CP148031.1_prot_XCH79569.1_491 (+1)	16 kDa	0	0	0	0	0	0	0	0.00073	0.0007
DAD	WHF31_02615	N-acetyl-gamma-glutamyl-phosphate reductase	XCH79578.1	argC	508019..509047	CP148031.1_prot_XCH79578.1_500	38 kDa	0.0008	0	0	0	0	0	0	0	0
DAD	WHF31_02630	aspartate aminotransferase family protein	XCH79581.1		511437..512660	CP148031.1_prot_XCH79581.1_503	44 kDa	0	0.00085	0.001	0	0	0	0	0.00073	0
DAD	WHF31_02665	nickel-dependent hydrogenase large subunit	XCH79588.1		complement(522544..524109)	CP148031.1_prot_XCH79588.1_510	57 kDa	0.0008	0	0	0	0	0	0	0	0
DAD	WHF31_02670	hydrogenase small subunit	XCH79589.1		complement(524113..525192)	CP148031.1_prot_XCH79589.1_511	38 kDa	0.0008	0.00085	0.002	0.0014	0	0.0014	0.00069	0.00073	0.0007
DAD	WHF31_02705	argininosuccinate synthase	XCH79594.1		533853..535058	CP148031.1_prot_XCH79594.1_518 (+1)	45 kDa	0	0.00085	0	0	0	0	0	0	0
DAD	WHF31_03170	saccharopine dehydrogenase family protein	XCH79685.1		628391..629590	CP148031.1_prot_XCH79685.1_610 (+1)	45 kDa	0	0	0	0	0	0	0.00069	0	0
DAD	WHF31_03260	molecular chaperone HtpG	XCH79703.1	htpG	645788..647665	CP148031.1_prot_XCH79703.1_628 (+1)	71 kDa	0	0	0	0	0	0	0	0.00073	0.0007
DAD	WHF31_03280	methionine synthase	XCH79707.1	metH	651080..654604	CP148031.1_prot_XCH79707.1_632 (+1)	128 kDa	0	0	0	0	0	0	0.0014	0.00073	0
DAD	WHF31_03605	NADP-specific glutamate dehydrogenase	XCH79766.1	gdhA	complement(722217..723551)	CP148031.1_prot_XCH79766.1_697	48 kDa	0.004	0.0017	0.002	0.0028	0.0052	0.0028	0.0028	0.00073	0
DAD	WHF31_03645	NADH-dependent [FeFe] hydrogenase, group A6	XCH79774.1		complement(736434..738152)	CP148031.1_prot_XCH79774.1_705 (+1)	63 kDa	0	0.00085	0	0.0014	0	0	0.0014	0.00073	0.0007
DAD	WHF31_03800	DegV family protein	XCH79805.1		767685..768524	CP148031.1_prot_XCH79805.1_736 (+1)	30 kDa	0	0	0	0	0	0	0	0	0.0007
DAD	WHF31_03825	co-chaperone GroES	XCH79810.1	groES	772983..773267	CP148031.1_prot_XCH79810.1_741 (+1)	10 kDa	0.0008	0.00085	0	0	0	0	0.0014	0.00073	0.0007
DAD	WHF31_03830	chaperonin GroEL	XCH79811.1	groL	773341..774975	CP148031.1_prot_XCH79811.1_742 (+1)	58 kDa	0.015	0.017	0.016	0.0097	0.0063	0.0028	0.017	0.018	0.0007
DAD	WHF31_03960	flagellar hook-associated protein FlgK	XCH79837.1	flgK	798777..800303	CP148031.1_prot_XCH79837.1_768	55 kDa	0.0008	0	0	0	0	0	0	0	0.0021
DAD	WHF31_04070	flagellin	XCH79859.1		824269..825087	CP148031.1_prot_XCH79859.1_790	29 kDa	0.0008	0.00085	0.001	0.0028	0.001	0.0014	0	0	0
DAD	WHF31_04075	flagellin	XCH79860.1		825186..826004	CP148031.1_prot_XCH79860.1_791	29 kDa	0.0088	0.006	0.0071	0.0055	0.0052	0.0014	0	0	0
DAD	WHF31_04085	flagellar filament capping protein FliD	XCH79862.1	fliD	826575..828035	CP148031.1_prot_XCH79862.1_793	51 kDa	0	0.00085	0	0	0	0	0	0	0
DAD	WHF31_04100	chemotaxis protein CheA	XCH80680.1		829444..831564	CP148031.1_prot_XCH80680.1_796	77 kDa	0.0008	0.00085	0.001	0	0	0	0	0	0
DAD	WHF31_04355	division/cell wall cluster transcriptional repressor MraZ	XCH80682.1	mraZ	877011..877448	CP148031.1_prot_XCH80682.1_847 (+1)	17 kDa	0	0.00085	0	0	0.001	0	0	0	0.0007
DAD	WHF31_04390	UDP-N-acetylmuramoyl-L-alanine--D-glutamate ligase	XCH79920.1	murD	885523..886890	CP148031.1_prot_XCH79920.1_854 (+1)	50 kDa	0	0.00085	0	0	0	0	0	0	0
DAD	WHF31_04425	cell division protein FtsZ	XCH79926.1	ftsZ	892658..893722	CP148031.1_prot_XCH79926.1_861 (+1)	37 kDa	0	0.0017	0.001	0	0	0	0.0014	0.0015	0
DAD	WHF31_04490	cell division protein SepF	XCH79938.1		905382..905909	CP148031.1_prot_XCH79938.1_874 (+1)	20 kDa	0	0	0	0	0	0	0	0.00073	0
DAD	WHF31_04500	phosphate propanoyltransferase	XCH79939.1		906663..907244	CP148031.1_prot_XCH79939.1_876 (+1)	21 kDa	0.0008	0.00085	0	0	0	0	0.00069	0.00073	0
DAD	WHF31_04515	bifunctional pyr operon transcriptional regulator/uracil phosphoribosyltransferase PyrR	XCH79942.1	pyrR	908848..909393	CP148031.1_prot_XCH79942.1_879 (+1)	20 kDa	0	0	0	0	0	0	0.00069	0	0.0007
DAD	WHF31_04585	LL-diaminopimelate aminotransferase	XCH79956.1		929172..930413	CP148031.1_prot_XCH79956.1_893 (+1)	46 kDa	0	0	0	0	0	0	0.00069	0.00073	0
DAD	WHF31_04595	DUF370 domain-containing protein	XCH79958.1		931933..932202	CP148031.1_prot_XCH79958.1_895 (+1)	10 kDa	0	0	0	0	0	0	0.00069	0.00073	0
DAD	WHF31_04615	methionine adenosyltransferase	XCH79962.1	metK	934241..935422	CP148031.1_prot_XCH79962.1_899 (+1)	43 kDa	0.0008	0	0	0	0	0	0.00069	0.00073	0
DAD	WHF31_04625	ACT domain-containing protein	XCH79964.1		936967..937362	CP148031.1_prot_XCH79964.1_901 (+1)	15 kDa	0.0008	0.0017	0	0	0	0	0.0021	0.0022	0.0014
DAD	WHF31_04660	flotillin-like protein FloA	XCH79971.1	floA	941817..942818	CP148031.1_prot_XCH79971.1_908 (+1)	35 kDa	0.0016	0.0043	0	0.0014	0.001	0	0.0035	0.00073	0
DAD	WHF31_05145	pyridoxamine 5'-phosphate oxidase family protein	XCH80065.1		1022687..1022992	CP148031.1_prot_XCH80065.1_1005 (+1)	11 kDa	0.0008	0	0.001	0.0042	0.001	0.0014	0.0014	0.0029	0.0021
DAD	WHF31_05235	methionine synthase	XCH80079.1	metH	complement(1037762..1041409)	CP148031.1_prot_XCH80079.1_1023 (+1)	135 kDa	0.0024	0.0026	0.001	0	0	0	0.0014	0.0029	0
DAD	WHF31_05415	pyridoxamine 5'-phosphate oxidase family protein	XCH80106.1		complement(1078071..1078382)	CP148031.1_prot_XCH80106.1_1059 (+1)	11 kDa	0	0	0	0	0	0	0	0.00073	0
DAD	WHF31_05420	DUF1638 domain-containing protein	XCH80107.1		complement(1078423..1079040)	CP148031.1_prot_XCH80107.1_1060 (+1)	24 kDa	0	0	0	0	0	0	0.0014	0	0.0007
DAD	WHF31_05425	reductive dehalogenase	XCH80108.1		1079396..1080910	CP148031.1_prot_XCH80108.1_1061	55 kDa	0.0024	0.0043	0.01	0.0042	0.0021	0.0014	0	0	0
DAD	WHF31_05435	4Fe-4S binding protein	XCH80110.1		1081436..1082677	CP148031.1_prot_XCH80110.1_1063	46 kDa	0.0016	0	0	0.0014	0.001	0	0	0	0
DAD	WHF31_05455	FAD:protein FMN transferase	XCH80114.1		1083905..1084798	CP148031.1_prot_XCH80114.1_1067 (+1)	32 kDa	0.0008	0.00085	0.002	0.0014	0	0	0.0014	0.00073	0.0014
DAD	WHF31_05470	corrinoid protein	XCH80116.1		1088317..1088961	CP148031.1_prot_XCH80116.1_1070	23 kDa	0.0072	0.0085	0.0091	0.012	0.0073	0.0057	0.0028	0.0051	0.0035
DAD	WHF31_05475	uroporphyrinogen decarboxylase family protein	XCH80117.1		1088967..1090127	CP148031.1_prot_XCH80117.1_1071	44 kDa	0.0016	0.0034	0.003	0.0014	0	0	0	0	0
DAD	WHF31_05480	AraC family transcriptional regulator	XCH80118.1		1090177..1090992	CP148031.1_prot_XCH80118.1_1072 (+1)	31 kDa	0	0	0.001	0	0	0	0	0.00073	0
DAD	WHF31_05485	uroporphyrinogen decarboxylase family protein	XCH80119.1		1091005..1092018	CP148031.1_prot_XCH80119.1_1073 (+1)	38 kDa	0.0072	0.0051	0.0081	0.0028	0.0052	0.0014	0.0062	0.0044	0.0077
DAD	WHF31_05490	hypothetical protein	XCH80120.1		1092032..1092931	CP148031.1_prot_XCH80120.1_1074	33 kDa	0.0008	0.0034	0.003	0	0	0	0	0	0
DAD	WHF31_05495	DUF1638 domain-containing protein	XCH80121.1		1092948..1093568	CP148031.1_prot_XCH80121.1_1075 (+1)	24 kDa	0	0.00085	0.001	0	0	0	0	0	0
DAD	WHF31_05535	hypothetical protein	XCH80127.1		1100275..1100589	CP148031.1_prot_XCH80127.1_1083 (+1)	11 kDa	0.0008	0	0	0	0	0	0	0	0
DAD	WHF31_05895	haloacid dehalogenase type II	XCH80192.1		1172614..1173285	CP148031.1_prot_XCH80192.1_1155	26 kDa	0.0008	0.00085	0	0.0014	0	0	0	0	0
DAD	WHF31_05910	pyridoxamine 5'-phosphate oxidase family protein	XCH80195.1		1174524..1174910	CP148031.1_prot_XCH80195.1_1158	14 kDa	0	0	0.001	0	0	0	0	0	0
DAD	WHF31_06420	class I SAM-dependent methyltransferase	XCH80294.1		1272325..1273137	CP148031.1_prot_XCH80294.1_1260	31 kDa	0	0	0.002	0	0	0	0	0	0
DAD	WHF31_06440	iron ABC transporter substrate-binding protein	XCH80298.1		1275660..1276778	CP148031.1_prot_XCH80298.1_1264	41 kDa	0.0008	0.0017	0	0.0014	0	0	0	0	0
DAD	WHF31_06445	flavin reductase family protein	XCH80299.1		1276900..1277475	CP148031.1_prot_XCH80299.1_1265	22 kDa	0.0024	0.0017	0	0	0	0	0	0	0
DAD	WHF31_06540	dihydrolipoyl dehydrogenase	XCH80317.1	lpdA	1293752..1295128	CP148031.1_prot_XCH80317.1_1284	48 kDa	0.0008	0.00085	0.001	0	0	0	0	0	0
DAD	WHF31_06605	pyridoxamine 5'-phosphate oxidase family protein	XCH80328.1		1304843..1305241	CP148031.1_prot_XCH80328.1_1297	14 kDa	0.0056	0.012	0.0081	0	0.0042	0.01	0.0035	0	0.0021
DAD	WHF31_06985	hypothetical protein	XCH80393.1		1367558..1368094	CP148031.1_prot_XCH80393.1_1373 (+1)	19 kDa	0	0	0	0	0.001	0	0	0	0
DAD	WHF31_06995	hydantoinase/oxoprolinase family protein	XCH80395.1		1369548..1371623	CP148031.1_prot_XCH80395.1_1375	75 kDa	0.0008	0.00085	0	0	0	0	0	0	0
DAD	WHF31_07000	hydantoinase B/oxoprolinase family protein	XCH80396.1		1371620..1373371	CP148031.1_prot_XCH80396.1_1376	64 kDa	0.0008	0.0017	0.001	0	0	0	0	0	0
DAD	WHF31_07030	zinc-dependent dehydrogenase	XCH80402.1		1378145..1379188	CP148031.1_prot_XCH80402.1_1382	38 kDa	0	0.00085	0	0	0	0	0	0	0
DAD	WHF31_07035	anthranilate phosphoribosyltransferase	XCH80403.1	trpD	1379283..1380398	CP148031.1_prot_XCH80403.1_1383	40 kDa	0.0064	0.0043	0.0051	0.0014	0	0	0	0	0.0014
DAD	WHF31_07135	aspartyl beta-hydroxylase	XCH80421.1		complement(1402274..1402573)	CP148031.1_prot_XCH80421.1_1403	11 kDa	0.0008	0	0.001	0	0	0	0	0	0.0007
DAD	WHF31_07290	UTP--glucose-1-phosphate uridylyltransferase GalU	XCH80450.1	galU	1436757..1437677	CP148031.1_prot_XCH80450.1_1434	34 kDa	0.0024	0.00085	0.001	0	0	0	0	0	0.0007
DAD	WHF31_07625	stage IV sporulation protein A	XCH80515.1	spoIVA	1506915..1508396	CP148031.1_prot_XCH80515.1_1501 (+1)	56 kDa	0.004	0.0034	0.003	0	0	0	0	0	0.016
DAD	WHF31_07860	aconitate hydratase	XCH80560.1		complement(1550658..1552580)	CP148031.1_prot_XCH80560.1_1546 (+1)	68 kDa	0.0008	0	0	0	0	0	0	0	0
DAD	WHF31_07940	thiamine pyrophosphate-dependent enzyme	XCH80574.1		1564936..1565679	CP148031.1_prot_XCH80574.1_1561 (+1)	27 kDa	0	0	0	0	0	0	0	0	0.0007
DAD	WHF31_08015	dihydroxy-acid dehydratase	XCH80589.1	ilvD	1583167..1584864	CP148031.1_prot_XCH80589.1_1576 (+1)	60 kDa	0.0008	0	0.001	0	0	0	0.0014	0.0015	0
DAD	WHF31_08030	ketol-acid reductoisomerase	XCH80592.1	ilvC	1587134..1588129	CP148031.1_prot_XCH80592.1_1579 (+1)	37 kDa	0.0008	0.00085	0	0	0	0	0.00069	0.0037	0.0007
DAD	WHF31_08035	2-isopropylmalate synthase	XCH80593.1		1588535..1590070	CP148031.1_prot_XCH80593.1_1580 (+1)	56 kDa	0	0	0	0	0	0	0	0.00073	0
DAD	WHF31_08175	NADH-quinone oxidoreductase subunit NuoF	XCH80620.1	nuoF	1616372..1619458	CP148031.1_prot_XCH80620.1_1608 (+1)	112 kDa	0.0008	0.00085	0.002	0	0	0	0	0.00073	0.0007
DAD	WHF31_08180	NADH-dependent [FeFe] hydrogenase, group A7	XCH80621.1		1619468..1621252	CP148031.1_prot_XCH80621.1_1609 (+1)	65 kDa	0.0024	0.00085	0.001	0	0	0	0.0014	0.00073	0
DAD	WHF31_08195	aliphatic sulfonate ABC transporter substrate-binding protein	XCH80624.1		1623002..1623994	CP148031.1_prot_XCH80624.1_1612 (+1)	36 kDa	0	0	0	0	0	0	0	0.00073	0.0007
DAD	WHF31_08310	acetolactate synthase small subunit	XCH80646.1	ilvN	1651115..1651612	CP148031.1_prot_XCH80646.1_1635 (+1)	18 kDa	0	0.00085	0	0	0	0	0	0	0.0021
DAD	WHF31_08350	histidine--tRNA ligase	XCH80654.1	hisS	1661620..1662891	CP148031.1_prot_XCH80654.1_1643 (+1)	48 kDa	0	0	0	0	0	0	0.00069	0.00073	0.0007
DAD	WHF31_08355	aspartate--tRNA ligase	XCH80655.1	aspS	1662896..1664683	CP148031.1_prot_XCH80655.1_1644 (+1)	67 kDa	0.0008	0	0	0	0	0	0.0014	0.00073	0.0007
DAD	WHF31_08365	thioredoxin	XCH80657.1	trxA	1665230..1665559	CP148031.1_prot_XCH80657.1_1646 (+1)	12 kDa	0	0.00085	0	0	0	0	0	0	0.0014
DAD	WHF31_08415	sporulation transcription factor Spo0A	XCH77580.1	spo0A	1673296..1674090	CP148031.1_prot_XCH77580.1_1656 (+1)	30 kDa	0	0.00085	0	0	0	0	0	0
DAD	WHF31_08460	type I glutamate--ammonia ligase	XCH77588.1	glnA	1680245..1681573	CP148031.1_prot_XCH77588.1_1664 (+1)	50 kDa	0	0	0	0	0	0	0	0.00073
DAD	WHF31_08475	cell division FtsA domain-containing protein	XCH77591.1		1683741..1685882	CP148031.1_prot_XCH77591.1_1667 (+1)	78 kDa	0	0	0	0	0	0	0.00069	0	0.0007
DAD	WHF31_08485	3-methyl-2-oxobutanoate hydroxymethyltransferase	XCH77593.1	panB	1686547..1687371	CP148031.1_prot_XCH77593.1_1669 (+1)	30 kDa	0	0	0	0	0	0	0	0.00073
DAD	WHF31_08510	tetratricopeptide repeat protein	XCH77597.1		1692075..1693223	CP148031.1_prot_XCH77597.1_1673	44 kDa	0.0008	0.00085	0.001	0	0	0	0	0	0
DAD	WHF31_08515	methyltransferase domain-containing protein	XCH77598.1		1693301..1694074	CP148031.1_prot_XCH77598.1_1674 (+1)	30 kDa	0.0008	0.00085	0	0	0	0	0.00069	0	0
DAD	WHF31_08550	elongation factor G	XCH77605.1		1699629..1701608	CP148031.1_prot_XCH77605.1_1681	73 kDa	0.0024	0	0.001	0	0	0	0.0021	0.00073	0.0028
DAD	WHF31_08640	NADH-quinone oxidoreductase subunit C	XCH77623.1		1719117..1719479	CP148031.1_prot_XCH77623.1_1699 (+1)	14 kDa	0.0008	0.00085	0.001	0	0.001	0	0.00069	0.0015	0.0007
DAD	WHF31_08660	hydrogenase nickel incorporation protein HypB	XCH77627.1	hypB	1721363..1722013	CP148031.1_prot_XCH77627.1_1703	24 kDa	0	0	0.001	0	0	0	0	0
DAD	WHF31_08735	TIGR00266 family protein	XCH77641.1		1743976..1744779	CP148031.1_prot_XCH77641.1_1717 (+1)	28 kDa	0.0008	0.0026	0.003	0	0.0021	0.0028	0.0014	0.0015	0.0007
DAD	WHF31_08740	prohibitin family protein	XCH77642.1		complement(1744927..1745769)	CP148031.1_prot_XCH77642.1_1718	31 kDa	0.0008	0	0	0	0.0021	0	0	0	0.0007
DAD	WHF31_08755	cell wall-binding repeat-containing protein	XCH77645.1		1748497..1749969	CP148031.1_prot_XCH77645.1_1721	53 kDa	0.0008	0	0	0	0	0	0	0	0
DAD	WHF31_08930	TrpB-like pyridoxal phosphate-dependent enzyme	XCH77678.1		complement(1787715..1789085)	CP148031.1_prot_XCH77678.1_1756	50 kDa	0.0008	0.00085	0	0	0	0	0	0	0
DAD	WHF31_09150	XRE family transcriptional regulator	XCH77721.1		1845222..1845770	CP148031.1_prot_XCH77721.1_1800 (+1)	21 kDa	0	0	0	0	0	0	0.00069	0	0.0007
DAD	WHF31_09230	IMP dehydrogenase	XCH77737.1		1866084..1867586	CP148031.1_prot_XCH77737.1_1816 (+1)	55 kDa	0	0	0	0	0	0	0.00069	0	0
DAD	WHF31_09315	diguanylate cyclase	XCH80722.1		complement(1890744..1892294)	CP148031.1_prot_XCH80722.1_1833 (+1)	59 kDa	0	0	0	0	0	0	0.00069	0.00073	0
DAD	WHF31_09340	nicotinate-nucleotide--dimethylbenzimidazole phosphoribosyltransferase	XCH77758.1	cobT	complement(1895564..1896682)	CP148031.1_prot_XCH77758.1_1838	39 kDa	0.0088	0.011	0.0081	0.0055	0.0031	0.0057	0.00069	0.00073
DAD	WHF31_09535	type I glyceraldehyde-3-phosphate dehydrogenase	XCH77796.1	gap	complement(1940216..1941226)	CP148031.1_prot_XCH77796.1_1877 (+1)	36 kDa	0.0008	0	0	0	0	0	0.0014	0.0022	0.0007
DAD	WHF31_09555	M42 family metallopeptidase	XCH77800.1		complement(1943500..1944504)	CP148031.1_prot_XCH77800.1_1881 (+1)	37 kDa	0	0	0	0	0	0	0	0	0.0007
DAD	WHF31_09625	hypothetical protein	XCH77814.1		complement(1959704..1960258)	CP148031.1_prot_XCH77814.1_1895 (+1)	20 kDa	0.0016	0.00085	0.001	0	0.001	0	0	0	0
DAD	WHF31_09730	6,7-dimethyl-8-ribityllumazine synthase	XCH77833.1	ribE	1977691..1978155	CP148031.1_prot_XCH77833.1_1915 (+1)	16 kDa	0.0008	0.00085	0.002	0.0014	0	0	0.0021	0.0029	0.0007
DAD	WHF31_09745	ATP-dependent chaperone ClpB	XCH77836.1	clpB	complement(1978868..1981453)	CP148031.1_prot_XCH77836.1_1918	97 kDa	0.0008	0.00085	0.002	0	0	0	0.00069	0	0
DAD	WHF31_09870	indole-3-glycerol phosphate synthase TrpC	XCH77860.1	trpC	complement(2004515..2005366)	CP148031.1_prot_XCH77860.1_1943 (+1)	31 kDa	0	0	0	0	0	0	0.00069	0.00073	0
DAD	WHF31_09885	tryptophan synthase subunit beta	XCH77863.1	trpB	complement(2007266..2008519)	CP148031.1_prot_XCH77863.1_1946 (+1)	45 kDa	0	0	0	0	0	0	0.00069	0.0015	0.0077
DAD	WHF31_09910	ParM/StbA family protein	XCH77868.1		complement(2014843..2015949)	CP148031.1_prot_XCH77868.1_1951	41 kDa	0.0008	0	0.001	0	0	0	0	0	0
DAD	WHF31_09945	tryptophan--tRNA ligase	XCH77874.1	trpS	complement(2021112..2022086)	CP148031.1_prot_XCH77874.1_1958 (+1)	37 kDa	0.0008	0	0	0	0	0	0.00069	0.00073	0
DAD	WHF31_09995	M14 family zinc carboxypeptidase	XCH77884.1		2031288..2033615	CP148031.1_prot_XCH77884.1_1968	85 kDa	0	0	0	0.0014	0	0	0	0	0
DAD	WHF31_10125	phosphopentomutase	XCH77909.1		complement(2057270..2058454)	CP148031.1_prot_XCH77909.1_1994 (+1)	43 kDa	0.0008	0	0	0	0	0	0.00069	0.00073	0
DAD	WHF31_10150	sporulation transcription factor Spo0A	XCH77914.1	spo0A	complement(2061622..2062428)	CP148031.1_prot_XCH77914.1_1999 (+1)	30 kDa	0	0	0	0	0	0	0	0	0.0007
DAD	WHF31_10165	DNA repair protein RecN	XCH77917.1	recN	complement(2065109..2066779)	CP148031.1_prot_XCH77917.1_2002 (+1)	63 kDa	0.0008	0.00085	0	0	0	0	0	0	0
DAD	WHF31_10220	DUF2148 domain-containing protein	XCH77928.1		2075419..2075937	CP148031.1_prot_XCH77928.1_2013 (+1)	18 kDa	0.0008	0.00085	0	0	0	0	0.00069	0.00073	0
DAD	WHF31_10225	magnesium transporter CorA family protein	XCH77929.1		complement(2076287..2077240)	CP148031.1_prot_XCH77929.1_2014 (+1)	37 kDa	0	0	0.001	0	0	0	0	0.00073	0.0007
DAD	WHF31_10235	sulfide/dihydroorotate dehydrogenase-like FAD/NAD-binding protein	XCH77931.1		complement(2079486..2080328)	CP148031.1_prot_XCH77931.1_2016 (+1)	30 kDa	0.0016	0.00085	0	0	0	0	0.00069	0.00073	0.0021
DAD	WHF31_10565	polymer-forming cytoskeletal protein	XCH77994.1		2135626..2136042	CP148031.1_prot_XCH77994.1_2082 (+1)	14 kDa	0	0	0	0	0	0	0.00069	0.00073	0
DAD	WHF31_10775	CoA ester lyase	XCH78031.1		complement(2183138..2184019)	CP148031.1_prot_XCH78031.1_2124 (+1)	32 kDa	0	0	0	0	0	0	0	0	0.0021
DAD	WHF31_10790	ATP-grasp domain-containing protein	XCH78034.1		complement(2185418..2186692)	CP148031.1_prot_XCH78034.1_2127	46 kDa	0.0008	0.00085	0	0	0	0	0	0	0
DAD	WHF31_10845	stage V sporulation protein S	XCH78045.1		complement(2194938..2195198)	CP148031.1_prot_XCH78045.1_2138 (+1)	9 kDa	0.0024	0.0026	0.002	0	0.001	0	0.00069	0.00073	0.0014
DAD	WHF31_10860	ribonuclease Y	XCH80736.1	rny	complement(2196959..2198527)	CP148031.1_prot_XCH80736.1_2141 (+1)	59 kDa	0.0016	0.0017	0.001	0.0014	0.001	0.0014	0.0021	0.0022	0
DAD	WHF31_10870	recombinase RecA	XCH78049.1	recA	complement(2199297..2200337)	CP148031.1_prot_XCH78049.1_2143	37 kDa	0	0.00085	0	0	0	0	0	0	0
DAD	WHF31_10960	methyl-accepting chemotaxis protein	XCH78067.1		complement(2219648..2220937)	CP148031.1_prot_XCH78067.1_2161 (+1)	47 kDa	0	0	0	0	0	0	0.00069	0	0.0007
DAD	WHF31_11140	4-hydroxy-tetrahydrodipicolinate synthase	XCH78085.1	dapA	complement(2248733..2249617)	CP148031.1_prot_XCH78085.1_2179 (+1)	32 kDa	0	0	0	0	0	0	0	0	0.0007
DAD	WHF31_11145	aspartate kinase	XCH78086.1	dapG	complement(2249659..2250885)	CP148031.1_prot_XCH78086.1_2180 (+1)	43 kDa	0	0	0	0	0	0	0	0	0.0007
DAD	WHF31_11205	polyribonucleotide nucleotidyltransferase	XCH78098.1		complement(2260870..2263008)	CP148031.1_prot_XCH78098.1_2192	77 kDa	0.0016	0.0017	0.001	0	0	0	0.00069	0.0015	0.0007
DAD	WHF31_11235	translation initiation factor IF-2	XCH78104.1	infB	complement(2266810..2270064)	CP148031.1_prot_XCH78104.1_2198 (+1)	120 kDa	0	0	0	0	0	0	0	0.00073	0
DAD	WHF31_11250	transcription termination factor NusA	XCH78107.1	nusA	complement(2270759..2272231)	CP148031.1_prot_XCH78107.1_2201 (+1)	56 kDa	0	0.00085	0	0	0	0	0	0.00073	0.0007
DAD	WHF31_11280	1-deoxy-D-xylulose-5-phosphate reductoisomerase	XCH78112.1		complement(2281963..2283111)	CP148031.1_prot_XCH78112.1_2207 (+1)	42 kDa	0	0	0	0	0	0	0	0	0.0007
DAD	WHF31_11315	30S ribosomal protein S2	XCH78119.1	rpsB	complement(2288504..2289241)	CP148031.1_prot_XCH78119.1_2214 (+1)	28 kDa	0	0.00085	0	0	0	0	0.00069	0.00073	0.0007
DAD	WHF31_11325	GTP-sensing pleiotropic transcriptional regulator CodY	XCH78121.1	codY	complement(2289878..2290669)	CP148031.1_prot_XCH78121.1_2216	29 kDa	0.0008	0	0	0	0	0	0	0	0
DAD	WHF31_11330	ATP-dependent protease ATPase subunit HslU	XCH78122.1	hslU	complement(2290747..2292129)	CP148031.1_prot_XCH78122.1_2217 (+1)	52 kDa	0	0	0	0	0	0	0	0.00073	0.0007
DAD	WHF31_11585	signal recognition particle-docking protein FtsY	XCH78170.1	ftsY	complement(2342011..2342937)	CP148031.1_prot_XCH78170.1_2268 (+1)	34 kDa	0	0	0	0	0	0	0	0.00073	0
DAD	WHF31_11665	DAK2 domain-containing protein	XCH80744.1		complement(2359698..2361365)	CP148031.1_prot_XCH80744.1_2284 (+1)	59 kDa	0	0	0	0	0	0	0.00069	0	0.0007
DAD	WHF31_11670	Asp23/Gls24 family envelope stress response protein	XCH80745.1		complement(2361463..2361819)	CP148031.1_prot_XCH80745.1_2285 (+1)	13 kDa	0.0008	0.00085	0.001	0	0.001	0	0.00069	0.00073	0.0014
DAD	WHF31_11785	amidophosphoribosyltransferase	XCH78203.1	purF	complement(2386718..2388118)	CP148031.1_prot_XCH78203.1_2308 (+1)	52 kDa	0	0	0	0	0	0	0.00069	0	0.0014
DAD	WHF31_11790	phosphoribosylaminoimidazolesuccinocarboxamide synthase	XCH78204.1	purC	complement(2388205..2388924)	CP148031.1_prot_XCH78204.1_2309 (+1)	27 kDa	0	0	0	0	0	0	0.0014	0.00073	0
DAD	WHF31_11795	adenylosuccinate lyase	XCH78205.1	purB	complement(2389063..2390361)	CP148031.1_prot_XCH78205.1_2310 (+1)	49 kDa	0	0	0	0	0	0	0.00069	0	0.0007
DAD	WHF31_12625	desulfoferrodoxin	XCH78366.1		complement(2549607..2549987)	CP148031.1_prot_XCH78366.1_2474	14 kDa	0.0008	0	0	0	0	0	0.00069	0.00073	0
DAD	WHF31_12695	methyl-accepting chemotaxis protein	XCH78380.1		complement(2564890..2565711)	CP148031.1_prot_XCH78380.1_2488 (+1)	29 kDa	0	0	0	0	0	0	0.00069	0	0.0007
DAD	WHF31_12875	ABC transporter ATP-binding protein	XCH78414.1		complement(2608321..2609094)	CP148031.1_prot_XCH78414.1_2524 (+1)	29 kDa	0.0008	0	0	0	0	0	0	0	0
DAD	WHF31_13065	signal peptide peptidase SppA	XCH78448.1	sppA	complement(2644810..2645790)	CP148031.1_prot_XCH78448.1_2562 (+1)	36 kDa	0	0.0017	0	0	0.001	0	0	0	0
DAD	WHF31_13625	heavy metal-binding domain-containing protein	XCH78551.1		complement(2745496..2745819)	CP148031.1_prot_XCH78551.1_2674 (+1)	12 kDa	0	0	0.001	0	0	0.0014	0	0.00073	0
DAD	WHF31_13700	ABC transporter ATP-binding protein	XCH78566.1		2761703..2762584	CP148031.1_prot_XCH78566.1_2689	33 kDa	0	0.00085	0	0	0	0	0	0	0
DAD	WHF31_13840	rRNA maturation RNase YbeY	XCH78590.1	ybeY	complement(2790292..2790906)	CP148031.1_prot_XCH78590.1_2714 (+1)	23 kDa	0	0	0	0	0	0	0.00069	0.00073	0.0007
DAD	WHF31_13845	HDIG domain-containing metalloprotein	XCH78591.1		complement(2790953..2793208)	CP148031.1_prot_XCH78591.1_2715 (+1)	82 kDa	0	0	0	0	0	0	0	0.00073	0
DAD	WHF31_13905	molecular chaperone DnaK	XCH78603.1	dnaK	complement(2802805..2804664)	CP148031.1_prot_XCH78603.1_2727 (+1)	66 kDa	0.0072	0.0026	0.003	0	0.001	0	0.0042	0.0066	0.0007
DAD	WHF31_13975	ABC transporter substrate-binding protein	XCH78617.1		complement(2822375..2823565)	CP148031.1_prot_XCH78617.1_2741	42 kDa	0.0024	0.00085	0	0	0	0	0.00069	0.00073	0.0007
DAD	WHF31_14125	septum site-determining protein MinD	XCH78645.1	minD	complement(2850601..2851395)	CP148031.1_prot_XCH78645.1_2771 (+1)	29 kDa	0.0008	0	0.001	0	0	0	0	0	0.0007
DAD	WHF31_14145	rod shape-determining protein	XCH78649.1		complement(2855147..2856163)	CP148031.1_prot_XCH78649.1_2775 (+1)	36 kDa	0.0016	0.00085	0.001	0	0	0	0.00069	0.00073	0.0007
DAD	WHF31_14225	endopeptidase La	XCH78665.1	lon	complement(2874476..2876860)	CP148031.1_prot_XCH78665.1_2791 (+1)	90 kDa	0	0.0017	0	0	0	0	0	0	0.0007
DAD	WHF31_14235	SPFH domain-containing protein	XCH78667.1		2878845..2879708	CP148031.1_prot_XCH78667.1_2793 (+1)	32 kDa	0.0016	0.0034	0.003	0	0.001	0.0014	0.00069	0	0
DAD	WHF31_14245	cobalamin-binding protein	XCH78669.1		2880237..2881154	CP148031.1_prot_XCH78669.1_2795 (+1)	33 kDa	0	0	0	0	0	0	0.0014	0	0
DAD	WHF31_14495	cell wall-binding repeat-containing protein	XCH78712.1		complement(2925705..2928887)	CP148031.1_prot_XCH78712.1_2840	107 kDa	0.17	0.19	0.18	0.32	0.38	0.4	0.13	0.11	0.11
DAD	WHF31_14575	nucleotide sugar dehydrogenase	XCH78728.1		complement(2950299..2951654)	CP148031.1_prot_XCH78728.1_2856	50 kDa	0	0	0	0	0	0	0	0	0.0007
DAD	WHF31_14585	cell wall-binding repeat-containing protein	XCH78730.1		complement(2953671..2955320)	CP148031.1_prot_XCH78730.1_2858 (+1)	59 kDa	0.0008	0.00085	0.001	0	0	0	0.00069	0.00073	0
DAD	WHF31_14640	citrate/2-methylcitrate synthase	XCH78741.1		complement(2964671..2966050)	CP148031.1_prot_XCH78741.1_2869 (+1)	52 kDa	0	0.00085	0	0	0	0	0	0	0
DAD	WHF31_14685	beta-ketoacyl-ACP synthase II	XCH78750.1	fabF	complement(2973572..2974813)	CP148031.1_prot_XCH78750.1_2878 (+1)	44 kDa	0	0.0017	0	0	0	0	0.00069	0.00073	0.0007
DAD	WHF31_14690	3-oxoacyl-acyl-carrier-protein reductase	XCH78751.1		complement(2974829..2975569)	CP148031.1_prot_XCH78751.1_2879	26 kDa	0.0008	0.00085	0	0	0	0	0	0	0.0063
DAD	WHF31_14700	enoyl-acyl-carrier-proteinreductase FabK	XCH78753.1		complement(2976664..2977614)	CP148031.1_prot_XCH78753.1_2881 (+1)	33 kDa	0	0.00085	0.001	0	0	0	0	0	0.0007
DAD	WHF31_14710	beta-ketoacyl-ACP synthase III	XCH78755.1		complement(2977858..2978841)	CP148031.1_prot_XCH78755.1_2883 (+1)	35 kDa	0	0.00085	0.001	0	0	0	0	0	0
DAD	WHF31_14755	zinc-ribbon domain containing protein	XCH78763.1		2984982..2985281	CP148031.1_prot_XCH78763.1_2892 (+1)	11 kDa	0.0016	0.0017	0.001	0	0	0	0.0014	0.0015	0.0021
DAD	WHF31_14910	energy-coupling factor ABC transporter permease	XCH78794.1		complement(3017694..3018752)	CP148031.1_prot_XCH78794.1_2923 (+1)	37 kDa	0	0	0	0	0	0	0	0.00073	0
DAD	WHF31_14920	HD domain-containing phosphohydrolase	XCH78796.1		complement(3020326..3021828)	CP148031.1_prot_XCH78796.1_2925 (+1)	57 kDa	0	0	0	0	0	0	0.00069	0	0
DAD	WHF31_15135	DUF2935 domain-containing protein	XCH78836.1		complement(3077588..3078526)	CP148031.1_prot_XCH78836.1_2968	35 kDa	0	0	0.002	0	0	0	0	0	0
DAD	WHF31_15435	sodium-translocating pyrophosphatase	XCH78893.1		complement(3121464..3123473)	CP148031.1_prot_XCH78893.1_3027	68 kDa	0.0008	0.0017	0.002	0	0.001	0.0014	0	0	0
DAD	WHF31_15445	phosphopyruvate hydratase	XCH80767.1	eno	complement(3124053..3125327)	CP148031.1_prot_XCH80767.1_3029 (+1)	46 kDa	0	0	0	0.0014	0.001	0	0.0021	0.0022	0.0007
DAD	WHF31_15460	phosphoglycerate kinase	XCH78897.1		complement(3127881..3129074)	CP148031.1_prot_XCH78897.1_3032 (+1)	42 kDa	0	0	0	0	0	0	0	0.00073	0
DAD	WHF31_15470	Trk system potassium transporter TrkA	XCH78899.1	trkA	complement(3130829..3132160)	CP148031.1_prot_XCH78899.1_3034 (+1)	48 kDa	0	0	0	0	0	0	0.00069	0.00073	0
DAD	WHF31_15540	excinuclease ABC subunit UvrA	XCH78913.1	uvrA	complement(3147865..3150687)	CP148031.1_prot_XCH78913.1_3048 (+1)	104 kDa	0	0	0	0	0	0	0.00069	0.0015	0.0007
DAD	WHF31_15580	cell division ATP-binding protein FtsE	XCH78920.1	ftsE	complement(3159344..3160030)	CP148031.1_prot_XCH78920.1_3056 (+1)	25 kDa	0	0.00085	0	0	0	0	0	0	0
DAD	WHF31_15585	transketolase family protein	XCH78921.1		complement(3160350..3161315)	CP148031.1_prot_XCH78921.1_3057 (+1)	34 kDa	0.0008	0	0	0	0	0	0.00069	0.00073	0.0007
DAD	WHF31_15600	preprotein translocase subunit SecA	XCH78924.1	secA	complement(3163339..3165849)	CP148031.1_prot_XCH78924.1_3060 (+1)	95 kDa	0	0	0	0	0	0	0	0	0
DAD	WHF31_15640	rod shape-determining protein MreB	XCH78932.1	mreB	complement(3173216..3174205)	CP148031.1_prot_XCH78932.1_3068 (+1)	35 kDa	0.0008	0	0.001	0	0	0	0.00069	0.00073	0.0028
DAD	WHF31_15685	ATP synthase F1 subunit gamma	XCH78940.1	atpG	complement(3181255..3182103)	CP148031.1_prot_XCH78940.1_3077 (+1)	31 kDa	0	0	0	0	0	0	0.00069	0	0
DAD	WHF31_15690	F0F1 ATP synthase subunit alpha	XCH78941.1	atpA	complement(3182122..3183624)	CP148031.1_prot_XCH78941.1_3078	55 kDa	0	0	0	0	0	0.0014	0	0	0.0007
DAD	WHF31_15700	F0F1 ATP synthase subunit B	XCH78943.1	atpF	complement(3184195..3184755)	CP148031.1_prot_XCH78943.1_3080 (+1)	21 kDa	0	0	0	0	0	0	0	0	0
DAD	WHF31_15750	ribose 5-phosphate isomerase B	XCH78952.1	rpiB	complement(3190997..3191440)	CP148031.1_prot_XCH78952.1_3090 (+1)	16 kDa	0	0	0	0	0	0	0.00069	0.00073	0.0007
DAD	WHF31_15790	class II fructose-bisphosphatase	XCH78960.1	glpX	complement(3197008..3197982)	CP148031.1_prot_XCH78960.1_3098 (+1)	35 kDa	0	0.0026	0.001	0	0	0	0.0021	0.00073	0
DAD	WHF31_15795	fructose-6-phosphate aldolase	XCH78961.1	fsa	complement(3197999..3198640)	CP148031.1_prot_XCH78961.1_3099	23 kDa	0.0016	0	0.001	0	0	0	0.0014	0.00073	0.0014
DAD	WHF31_15820	CTP synthase	XCH78966.1		complement(3202685..3204289)	CP148031.1_prot_XCH78966.1_3104 (+1)	59 kDa	0	0	0	0	0	0	0.0014	0.00073	0
DAD	WHF31_15825	arginine--tRNA ligase	XCH78967.1	argS	complement(3204382..3206067)	CP148031.1_prot_XCH78967.1_3105 (+1)	63 kDa	0.0008	0	0	0	0	0	0	0	0.0007
DAD	WHF31_15845	alanine--glyoxylate aminotransferase family protein	XCH78971.1		complement(3212343..3213512)	CP148031.1_prot_XCH78971.1_3109	42 kDa	0.0008	0.0026	0.003	0	0	0	0.0035	0.0044	0.0049
DAD	WHF31_15950	glutamate-1-semialdehyde 2,1-aminomutase	XCH78991.1	hemL	complement(3234111..3235388)	CP148031.1_prot_XCH78991.1_3130	45 kDa	0.0008	0	0.001	0	0	0	0	0	0.0007
DAD	WHF31_15955	porphobilinogen synthase	XCH78992.1	hemB	complement(3235419..3236405)	CP148031.1_prot_XCH78992.1_3131	36 kDa	0.0008	0.00085	0.001	0	0	0	0	0	0
DAD	WHF31_15960	uroporphyrinogen-III C-methyltransferase	XCH78993.1	cobA	complement(3236416..3237918)	CP148031.1_prot_XCH78993.1_3132	54 kDa	0.0008	0.0017	0.002	0	0	0	0	0	0
DAD	WHF31_15965	hydroxymethylbilane synthase	XCH78994.1	hemC	complement(3237919..3238815)	CP148031.1_prot_XCH78994.1_3133	32 kDa	0.0016	0	0	0	0	0	0	0	0.0014
DAD	WHF31_15985	cobalt-precorrin 5A hydrolase	XCH78998.1		complement(3242181..3243236)	CP148031.1_prot_XCH78998.1_3137 (+1)	38 kDa	0.0008	0	0.001	0	0	0	0	0	0
DAD	WHF31_15990	precorrin-4 C(11)-methyltransferase	XCH78999.1	cobM	complement(3243233..3244018)	CP148031.1_prot_XCH78999.1_3138 (+1)	28 kDa	0	0	0	0	0	0	0.00069	0.00073	0.0035
DAD	WHF31_15995	precorrin-2 C(20)-methyltransferase	XCH79000.1	cobI	complement(3244015..3244716)	CP148031.1_prot_XCH79000.1_3139	26 kDa	0.0016	0.0026	0	0	0	0	0	0.00073	0.0007
DAD	WHF31_16000	cobalt-precorrin-5B (C(1))-methyltransferase CbiD	XCH80770.1	cbiD	complement(3244713..3245909)	CP148031.1_prot_XCH80770.1_3140 (+1)	43 kDa	0.0008	0	0.001	0	0	0	0	0	0.0007
DAD	WHF31_16330	phage tail protein	XCH79062.1		3295227..3295628	CP148031.1_prot_XCH79062.1_3203	14 kDa	0	0	0	0.0014	0	0	0	0	0
DAD	WHF31_16470	redox-regulated ATPase YchF	XCH79087.1	ychF	complement(3317116..3318216)	CP148031.1_prot_XCH79087.1_3230 (+1)	40 kDa	0	0	0	0	0	0	0	0	0
DAD	WHF31_16510	ParB/RepB/Spo0J family partition protein	XCH79094.1		complement(3323379..3324236)	CP148031.1_prot_XCH79094.1_3237 (+1)	32 kDa	0	0	0	0	0	0	0.00069	0.00073	0.0007
DAD	WHF31_16530	tRNA uridine-5-carboxymethylaminomethyl(34) synthesis GTPase MnmE	XCH79097.1	mnmE	complement(3328004..3329383)	CP148031.1_prot_XCH79097.1_3241 (+1)	51 kDa	0	0	0	0	0	0	0	0.00073	0.0035
DAD	WHF31_16535	RNA-binding cell elongation regulator Jag/EloR	XCH79098.1	jag	complement(3329481..3330122)	CP148031.1_prot_XCH79098.1_3242 (+1)	24 kDa	0	0	0	0	0	0	0.0014	0.00073	0.0007
SAD	WHF41_00115	ABC transporter substrate-binding protein	XCH82379.1		20461..22008	CP148032.1_prot_XCH82379.1_20	58 kDa	0	0	0	0	0	0	0.0014	0.0015	0.0007
SAD	WHF41_00715	methionine--tRNA ligase	XCH82494.1	metG	132291..134288	CP148032.1_prot_XCH82494.1_137	76 kDa	0	0	0	0	0	0	0	0	0.0084
SAD	WHF41_00755	acetyl-CoA decarbonylase/synthase complex subunit gamma	XCH82502.1	acsC	complement(142208..143563)	CP148032.1_prot_XCH82502.1_145	50 kDa	0	0	0	0	0	0	0	0.00073	0.0007
SAD	WHF41_00760	acetyl-CoA decarbonylase/synthase complex subunit delta	XCH82503.1	acsD	complement(143614..144558)	CP148032.1_prot_XCH82503.1_146	34 kDa	0.0024	0.0026	0.002	0.0014	0.001	0	0.00069	0.0015	0.0007
SAD	WHF41_00795	bifunctional 5,10-methylenetetrahydrofolate dehydrogenase/5,10-methenyltetrahydrofolate cyclohydrolase	XCH82510.1		complement(152807..153658)	CP148032.1_prot_XCH82510.1_153	31 kDa	0.0008	0	0	0	0	0	0.0014	0.00073	0
SAD	WHF41_00800	cyclodeaminase/cyclohydrolase family protein	XCH82511.1		complement(153664..154296)	CP148032.1_prot_XCH82511.1_154	23 kDa	0	0	0	0	0	0	0.00069	0.00073	0.0007
SAD	WHF41_00815	methylenetetrahydrofolate reductase C-terminal domain-containing protein	XCH82514.1		complement(157297..158859)	CP148032.1_prot_XCH82514.1_157	59 kDa	0	0	0	0	0	0	0	0	0.0007
SAD	WHF41_00880	bifunctional hydroxymethylpyrimidine kinase/phosphomethylpyrimidine kinase	XCH82526.1	thiD	170164..170970	CP148032.1_prot_XCH82526.1_170	29 kDa	0	0	0	0	0	0	0	0.00073	0.0028
SAD	WHF41_00890	hydroxyethylthiazole kinase	XCH82528.1	thiM	172171..172986	CP148032.1_prot_XCH82528.1_172	29 kDa	0	0	0	0	0	0	0	0	0
SAD	WHF41_00935	indolepyruvate oxidoreductase subunit beta	XCH82536.1		complement(178778..179362)	CP148032.1_prot_XCH82536.1_181	21 kDa	0	0	0	0	0	0	0.00069	0	0.0007
SAD	WHF41_01040	peptidylprolyl isomerase	XCH82557.1		202682..203626	CP148032.1_prot_XCH82557.1_202	35 kDa	0	0	0	0	0	0	0.00069	0	0.0007
SAD	WHF41_01315	iron ABC transporter substrate-binding protein	XCH82597.1		251368..252486	CP148032.1_prot_XCH82597.1_246	41 kDa	0	0	0	0	0	0	0.00069	0.00073	0
SAD	WHF41_01470	ABC transporter substrate-binding protein	XCH82627.1		276355..277512	CP148032.1_prot_XCH82627.1_277	43 kDa	0	0	0	0	0	0	0.00069	0	0
SAD	WHF41_01505	ABC transporter substrate-binding protein	XCH82634.1		283875..285089	CP148032.1_prot_XCH82634.1_284	45 kDa	0	0	0	0	0	0	0.00069	0.00073	0.0007
SAD	WHF41_01605	threonine--tRNA ligase	XCH82654.1	thrS	311390..313315	CP148032.1_prot_XCH82654.1_304	73 kDa	0	0	0	0	0	0	0.00069	0.00073	0.0007
SAD	WHF41_02405	ATP-dependent Clp protease ATP-binding subunit	XCH82796.1		477494..479977	CP148032.1_prot_XCH82796.1_456	92 kDa	0	0	0	0	0	0	0.0014	0.00073	0.0014
SAD	WHF41_02430	glutamate--tRNA ligase	XCH82801.1	gltX	484587..486044	CP148032.1_prot_XCH82801.1_461	55 kDa	0	0	0	0	0	0	0	0	0
SAD	WHF41_02780	transcription termination/antitermination protein NusG	XCH82868.1	nusG	537897..538424	CP148032.1_prot_XCH82868.1_528	20 kDa	0	0	0	0	0	0	0	0	0
SAD	WHF41_02805	DNA-directed RNA polymerase subunit beta	XCH82873.1	rpoB	541485..544925	CP148032.1_prot_XCH82873.1_533	128 kDa	0.0024	0.00085	0.001	0	0	0	0.0048	0.0051	0
SAD	WHF41_02980	DNA-directed RNA polymerase subunit alpha	XCH82907.1		567246..568193	CP148032.1_prot_XCH82907.1_568	36 kDa	0.0008	0.0017	0.002	0	0	0	0.0021	0.0015	0.0014
SAD	WHF41_03090	nickel-dependent hydrogenase large subunit	XCH82929.1		complement(592127..593692)	CP148032.1_prot_XCH82929.1_590	57 kDa	0.0024	0.0017	0.001	0	0.001	0	0.0014	0.0015	0.0021
SAD	WHF41_03270	methyl-accepting chemotaxis protein	XCH82963.1		631784..632644	CP148032.1_prot_XCH82963.1_626	31 kDa	0.0008	0.00085	0	0	0	0	0.0014	0.00073	0.0007
SAD	WHF41_03285	ABC transporter substrate-binding protein	XCH83972.1		634915..636105	CP148032.1_prot_XCH83972.1_629	42 kDa	0	0	0	0	0	0	0	0	0.0007
SAD	WHF41_03475	pyruvate, phosphate dikinase	XCH83002.1	ppdK	676847..679510	CP148032.1_prot_XCH83002.1_667	97 kDa	0.0008	0.00085	0	0	0	0	0.0014	0	0
SAD	WHF41_05395	FmdE family protein	XCH83367.1		1068922..1069533	CP148032.1_prot_XCH83367.1_1046	22 kDa	0	0	0	0	0	0	0	0.0015	0
SAD	WHF41_05410	3-deoxy-7-phosphoheptulonate synthase	XCH83370.1	aroF	1072925..1073938	CP148032.1_prot_XCH83370.1_1049	37 kDa	0	0	0	0	0	0	0.00069	0.00073	0.0007
SAD	WHF41_05425	chorismate synthase	XCH83373.1	aroC	1076112..1077212	CP148032.1_prot_XCH83373.1_1052	39 kDa	0.0008	0	0	0	0	0	0.00069	0.0015	0
SAD	WHF41_05505	5-(carboxyamino)imidazole ribonucleotide mutase	XCH83387.1	purE	1092316..1092810	CP148032.1_prot_XCH83387.1_1068	17 kDa	0	0.00085	0.001	0	0	0	0.00069	0.0015	0
SAD	WHF41_05535	bifunctional phosphoribosylaminoimidazolecarboxamide formyltransferase/IMP cyclohydrolase	XCH83984.1	purH	1098319..1099860	CP148032.1_prot_XCH83984.1_1074	56 kDa	0	0	0	0	0	0	0.0014	0.00073	0.0007
SAD	WHF41_05540	phosphoribosylamine--glycine ligase	XCH83393.1	purD	1099893..1101179	CP148032.1_prot_XCH83393.1_1075	46 kDa	0	0	0	0	0	0	0.0014	0.00073	0
SAD	WHF41_05735	S-methyl-5-thioribose-1-phosphate isomerase	XCH83426.1	mtnA	1143669..1144703	CP148032.1_prot_XCH83426.1_1114	38 kDa	0.0008	0	0	0	0	0	0	0	0.0007
SAD	WHF41_06085	polyribonucleotide nucleotidyltransferase	XCH83494.1		1216978..1219116	CP148032.1_prot_XCH83494.1_1184	78 kDa	0	0	0	0	0	0	0	0.00073	0.0007
SAD	WHF41_06305	type IV pilus twitching motility protein PilT	XCH83523.1		complement(1244400..1245476)	CP148032.1_prot_XCH83523.1_1214	40 kDa	0	0.00085	0.001	0	0	0	0	0	0
SAD	WHF41_06435	recombinase RecA	XCH83543.1	recA	1276717..1277757	CP148032.1_prot_XCH83543.1_1236	37 kDa	0.0008	0.0017	0	0	0	0	0.0035	0.0022	0.0007
SAD	WHF41_06515	ATP-grasp domain-containing protein	XCH83558.1		1290304..1291578	CP148032.1_prot_XCH83558.1_1252	46 kDa	0	0	0	0	0	0	0	0.00073	0
SAD	WHF41_06535	malic enzyme-like NAD(P)-binding protein	XCH83562.1		1294237..1295493	CP148032.1_prot_XCH83562.1_1256	45 kDa	0	0.00085	0	0	0.001	0	0.00069	0.00073	0
SAD	WHF41_06595	ABC transporter substrate-binding protein	XCH83574.1		complement(1310419..1311432)	CP148032.1_prot_XCH83574.1_1268	38 kDa	0	0	0	0	0	0	0.0014	0.00073	0.0021
SAD	WHF41_06690	acetate--CoA ligase	XCH83591.1	acs	1328750..1330681	CP148032.1_prot_XCH83591.1_1287	71 kDa	0	0	0	0	0	0	0.0035	0.0095	0.0035
SAD	WHF41_06715	adenosylhomocysteinase	XCH83596.1		1335083..1336336	CP148032.1_prot_XCH83596.1_1292	46 kDa	0	0	0	0	0	0	0	0	0.0007
SAD	WHF41_06790	cysteine desulfurase NifS	XCH83611.1	nifS	1350219..1351388	CP148032.1_prot_XCH83611.1_1307	42 kDa	0	0	0	0	0	0	0.00069	0	0.0021
SAD	WHF41_06800	tRNA 2-thiouridine(34) synthase MnmA	XCH83613.1	mnmA	1351855..1352922	CP148032.1_prot_XCH83613.1_1309	39 kDa	0	0	0	0	0	0	0	0.00073	0
SAD	WHF41_07065	NADPH-dependent glutamate synthase	XCH83666.1	gltA	1395781..1397169	CP148032.1_prot_XCH83666.1_1362	49 kDa	0	0	0	0	0	0	0	0.0015	0.0007
SAD	WHF41_07380	ParM/StbA family protein	XCH83724.1		1454501..1455607	CP148032.1_prot_XCH83724.1_1425	41 kDa	0	0	0	0	0	0	0.00069	0.00073	0
SAD	WHF41_07555	bifunctional 3,4-dihydroxy-2-butanone-4-phosphate synthase/GTP cyclohydrolase II	XCH83758.1		complement(1490556..1491773)	CP148032.1_prot_XCH83758.1_1460	45 kDa	0	0	0	0	0	0	0.0021	0.0029	0.0021
SAD	WHF41_07560	riboflavin synthase	XCH83759.1		complement(1491815..1492468)	CP148032.1_prot_XCH83759.1_1461	23 kDa	0	0	0	0	0	0	0.0021	0	0.0007
SAD	WHF41_08140	chemotaxis protein	XCH83868.1		complement(1598729..1599634)	CP148032.1_prot_XCH83868.1_1574	34 kDa	0	0	0	0	0	0	0	0	0.0007
SAD	WHF41_08530	PLP-dependent aminotransferase family protein	XCH83943.1		complement(1693867..1695051)	CP148032.1_prot_XCH83943.1_1652	45 kDa	0	0	0	0	0	0	0	0.00073	0
SAD	WHF41_08555	TrpB-like pyridoxal phosphate-dependent enzyme	XCH83948.1		1699281..1700651	CP148032.1_prot_XCH83948.1_1657	50 kDa	0.0016	0.0017	0.001	0	0.001	0	0.0028	0.0037	0.0042
SAD	WHF41_08660	cobyric acid synthase	XCH80790.1		complement(1724875..1726386)	CP148032.1_prot_XCH80790.1_1678	55 kDa	0.0008	0.00085	0.001	0	0	0	0.0042	0.0022	0.0042
SAD	WHF41_08700	cobyrinate a,c-diamide synthase	XCH80798.1		complement(1732709..1734079)	CP148032.1_prot_XCH80798.1_1686	50 kDa	0	0	0	0	0	0	0.00069	0.00073	0.0021
SAD	WHF41_08755	prohibitin family protein	XCH80809.1		1746057..1746899	CP148032.1_prot_XCH80809.1_1697	31 kDa	0	0	0	0	0	0	0.00069	0	0
SAD	WHF41_08860	nickel-dependent hydrogenase large subunit	XCH80829.1		complement(1773516..1774595)	CP148032.1_prot_XCH80829.1_1717	40 kDa	0.0008	0	0	0	0	0	0.00069	0.00073	0.0007
SAD	WHF41_08885	pyridoxal phosphate-dependent aminotransferase	XCH80834.1		complement(1778617..1779786)	CP148032.1_prot_XCH80834.1_1722	43 kDa	0.0008	0.00085	0	0	0	0	0.00069	0.00073	0.0007
SAD	WHF41_09230	protein translocase subunit SecD	XCH80899.1	secD	complement(1848346..1849587)	CP148032.1_prot_XCH80899.1_1789	45 kDa	0	0	0	0.0014	0.001	0	0.00069	0	0
SAD	WHF41_09235	preprotein translocase subunit YajC	XCH80900.1	yajC	complement(1849781..1850146)	CP148032.1_prot_XCH80900.1_1790	14 kDa	0	0	0	0	0	0	0	0.00073	0.0007
SAD	WHF41_09275	formate dehydrogenase accessory protein FdhE	XCH80908.1	fdhE	complement(1857820..1858563)	CP148032.1_prot_XCH80908.1_1798	28 kDa	0	0	0	0	0	0	0.00069	0.00073	0
SAD	WHF41_09290	formate dehydrogenase-N subunit alpha	XCH80911.1		complement(1860121..1863168)	CP148032.1_prot_XCH80911.1_1801	112 kDa	0	0	0	0	0	0	0.0014	0.0022	0.0007
SAD	WHF41_09405	3-isopropylmalate dehydrogenase	XCH80933.1	leuB	complement(1890373..1891431)	CP148032.1_prot_XCH80933.1_1824	38 kDa	0	0	0	0	0	0	0	0.0015	0
SAD	WHF41_09415	3-isopropylmalate dehydratase large subunit	XCH80935.1	leuC	complement(1891905..1893179)	CP148032.1_prot_XCH80935.1_1826	46 kDa	0	0	0	0	0	0	0	0	0
SAD	WHF41_09445	branched-chain-amino-acid transaminase	XCH80941.1	ilvE	complement(1900483..1901349)	CP148032.1_prot_XCH80941.1_1832	32 kDa	0	0	0.001	0	0	0	0.00069	0	0
SAD	WHF41_09575	pantetheine-phosphate adenylyltransferase	XCH80965.1	coaD	complement(1924306..1924791)	CP148032.1_prot_XCH80965.1_1857	18 kDa	0	0.00085	0	0	0	0	0	0	0.0021
SAD	WHF41_09830	(Fe-S)-binding protein	XCH81011.1		complement(1973210..1975282)	CP148032.1_prot_XCH81011.1_1907	78 kDa	0	0	0	0	0	0	0.0014	0	0
SAD	WHF41_09835	electron transfer flavoprotein subunit alpha	XCH81012.1		complement(1975352..1976548)	CP148032.1_prot_XCH81012.1_1908	43 kDa	0	0	0	0	0	0	0.0021	0.0022	0.0049
SAD	WHF41_09840	electron transfer flavoprotein subunit beta/FixA family protein	XCH81013.1		complement(1976563..1977351)	CP148032.1_prot_XCH81013.1_1909	28 kDa	0	0	0	0	0	0	0.00069	0.00073	0.0014
SAD	WHF41_09880	NAD(P)H-dependent glycerol-3-phosphate dehydrogenase	XCH81019.1		complement(1981748..1982758)	CP148032.1_prot_XCH81019.1_1916	36 kDa	0	0	0	0	0	0	0	0	0.0007
SAD	WHF41_09905	bifunctional 4-hydroxy-3-methylbut-2-enyl diphosphate reductase/30S ribosomal protein S1	XCH84017.1		complement(1987401..1989449)	CP148032.1_prot_XCH84017.1_1921	75 kDa	0.0024	0	0	0	0	0	0.00069	0	0.0007
SAD	WHF41_10490	AMP-binding protein	XCH84021.1		complement(2109829..2112360)	CP148032.1_prot_XCH84021.1_2038	95 kDa	0	0	0	0	0	0	0.00069	0.0022	0.0014
SAD	WHF41_10625	pyridoxamine 5'-phosphate oxidase family protein	XCH81162.1		2140514..2140819	CP148032.1_prot_XCH81162.1_2065	11 kDa	0	0	0.002	0.0055	0.0021	0.0014	0.0069	0.02	0.012
SAD	WHF41_10970	pyridoxamine 5'-phosphate oxidase family protein	XCH81229.1		complement(2210968..2211366)	CP148032.1_prot_XCH81229.1_2134	14 kDa	0	0	0	0	0	0	0.0014	0	0.0007
SAD	WHF41_11015	zinc ABC transporter substrate-binding protein	XCH81237.1		complement(2217434..2218327)	CP148032.1_prot_XCH81237.1_2143	32 kDa	0	0	0	0	0	0	0.00069	0.00073	0.0007
SAD	WHF41_11030	ABC transporter substrate-binding protein	XCH81240.1		complement(2220382..2221494)	CP148032.1_prot_XCH81240.1_2146	40 kDa	0	0	0	0	0	0	0.00069	0.00073	0
SAD	WHF41_11360	DUF364 domain-containing protein	XCH81306.1		complement(2271875..2272639)	CP148032.1_prot_XCH81306.1_2212	27 kDa	0	0	0	0	0	0	0	0	0.0007
SAD	WHF41_11655	Hsp20/alpha crystallin family protein	XCH81364.1		2329943..2330392	CP148032.1_prot_XCH81364.1_2271	17 kDa	0	0	0	0	0	0	0.0042	0.0022	0.0028
SAD	WHF41_12060	ASKHA domain-containing protein	XCH81438.1		complement(2409331..2411157)	CP148032.1_prot_XCH81438.1_2352	66 kDa	0.0032	0.0017	0	0	0	0	0.0035	0.0015	0.0056
SAD	WHF41_12070	hypothetical protein	XCH81440.1		complement(2411791..2412690)	CP148032.1_prot_XCH81440.1_2354	33 kDa	0.008	0.0085	0.01	0.0028	0.0021	0.0057	0.0055	0.011	0.0056
SAD	WHF41_12085	uroporphyrinogen decarboxylase family protein	XCH81443.1		complement(2414595..2415755)	CP148032.1_prot_XCH81443.1_2357	44 kDa	0.0088	0.0094	0.0071	0.0055	0.0052	0.0043	0.0062	0.011	0.013
SAD	WHF41_12130	FMN-binding protein	pseudo=true		complement(2422126..2423473)	CP148032.1_prot_WHF41_12130_2366	49 kDa	0	0	0	0	0	0	0.0014	0.0015	0.0007
SAD	WHF41_12145	reductive dehalogenase	XCH81453.1		complement(2425666..2427180)	CP148032.1_prot_XCH81453.1_2369	55 kDa	0.0048	0.0051	0.004	0.0028	0.001	0.0028	0.017	0.012	0.011
SAD	WHF41_12845	hypothetical protein	XCH81579.1		2550166..2550891	CP148032.1_prot_XCH81579.1_2509	28 kDa	0	0	0	0	0	0	0.00069	0.00073	0.0007
SAD	WHF41_13070	dihydroorotase	XCH81623.1		complement(2598371..2599708)	CP148032.1_prot_XCH81623.1_2554	48 kDa	0	0	0	0	0	0	0.00069	0	0.0007
SAD	WHF41_13265	FapA family protein	XCH81660.1		complement(2636891..2638840)	CP148032.1_prot_XCH81660.1_2593	72 kDa	0	0	0	0	0	0	0	0.00073	0
SAD	WHF41_13460	chemotaxis response regulator protein-glutamate methylesterase	XCH81699.1		complement(2670430..2671545)	CP148032.1_prot_XCH81699.1_2632	39 kDa	0	0	0	0	0	0	0	0	0.0014
SAD	WHF41_13465	chemotaxis protein CheW	XCH81700.1		complement(2671529..2671975)	CP148032.1_prot_XCH81700.1_2633	16 kDa	0.0008	0	0	0	0	0	0.00069	0.0015	0.0007
SAD	WHF41_13470	chemotaxis protein CheA	XCH81701.1		complement(2671995..2674100)	CP148032.1_prot_XCH81701.1_2634	77 kDa	0.0008	0.00085	0	0	0	0	0.0028	0.0022	0.0028
SAD	WHF41_13495	flagellin	XCH81706.1		complement(2677353..2678810)	CP148032.1_prot_XCH81706.1_2639	49 kDa	0.0008	0	0	0.0014	0.001	0	0.0028	0.0029	0.0035
SAD	WHF41_13690	glutamine-hydrolyzing GMP synthase	XCH81743.1	guaA	complement(2718121..2719653)	CP148032.1_prot_XCH81743.1_2678	57 kDa	0.0008	0	0	0	0	0	0.00069	0.0015	0
SAD	WHF41_13985	AmmeMemoRadiSam system protein A	XCH81802.1	amrA	complement(2785970..2787232)	CP148032.1_prot_XCH81802.1_2737	46 kDa	0	0	0	0	0	0	0.00069	0	0
SAD	WHF41_14280	2-isopropylmalate synthase	XCH81857.1		complement(2845543..2847036)	CP148032.1_prot_XCH81857.1_2796	54 kDa	0.0008	0	0	0	0	0	0	0	0
SAD	WHF41_14335	O-acetylhomoserine aminocarboxypropyltransferase/cysteine synthase family protein	XCH81868.1		complement(2857770..2859053)	CP148032.1_prot_XCH81868.1_2807	46 kDa	0	0	0	0	0	0	0.0097	0.0044	0.0077
SAD	WHF41_14340	pyridoxal 5'-phosphate synthase lyase subunit PdxS	XCH84043.1	pdxS	complement(2859115..2860005)	CP148032.1_prot_XCH84043.1_2808	32 kDa	0	0	0	0	0	0	0.0028	0.00073	0.0007
SAD	WHF41_14345	cysteine synthase A	XCH81869.1	cysK	complement(2860049..2860978)	CP148032.1_prot_XCH81869.1_2809	33 kDa	0	0	0	0	0	0	0.0035	0.00073	0.0007
SAD	WHF41_14465	phosphoglucosamine mutase	XCH81893.1	glmM	complement(2886151..2887497)	CP148032.1_prot_XCH81893.1_2833	48 kDa	0	0	0	0	0	0	0	0	0.0007
SAD	WHF41_15160	DinB family protein	XCH82028.1		complement(3044781..3045260)	CP148032.1_prot_XCH82028.1_2971	18 kDa	0	0	0	0	0	0	0.00069	0	0
SAD	WHF41_15335	efflux RND transporter periplasmic adaptor subunit	XCH82058.1		complement(3074926..3076191)	CP148032.1_prot_XCH82058.1_3001	45 kDa	0	0	0	0	0	0	0	0	0.0007
SAD	WHF41_15400	cell wall-binding repeat-containing protein	XCH82071.1		complement(3085992..3089174)	CP148032.1_prot_XCH82071.1_3014	107 kDa	0	0	0.001	0	0	0	0.016	0.015	0.015
SAD	WHF41_15480	nucleotide sugar dehydrogenase	XCH82087.1		complement(3110743..3112098)	CP148032.1_prot_XCH82087.1_3030	50 kDa	0	0	0	0	0	0	0.00069	0.00073	0.0007
SAD	WHF41_15765	DEAD/DEAH box helicase	XCH82144.1		3165250..3166665	CP148032.1_prot_XCH82144.1_3087	54 kDa	0	0	0	0	0	0	0.0014	0.0029	0.0014
SAD	WHF41_15895	DUF4342 domain-containing protein	XCH82169.1		complement(3197622..3198188)	CP148032.1_prot_XCH82169.1_3113	21 kDa	0	0	0	0	0	0	0.00069	0	0.0007
SAD	WHF41_16045	class II fructose-1,6-bisphosphate aldolase	XCH82198.1	fba	complement(3234366..3235292)	CP148032.1_prot_XCH82198.1_3143	33 kDa	0.0016	0.00085	0	0	0	0	0.00069	0.0015	0.0021
SAD	WHF41_16055	phosphoribosylformylglycinamidine synthase	XCH84049.1		complement(3236066..3239857)	CP148032.1_prot_XCH84049.1_3145	138 kDa	0	0	0	0	0	0	0.00069	0	0
SAD	WHF41_16160	sodium-translocating pyrophosphatase	XCH82219.1		complement(3255506..3257515)	CP148032.1_prot_XCH82219.1_3165	68 kDa	0	0	0	0	0	0	0	0.0029	0.0021
SAD	WHF41_16180	triose-phosphate isomerase	XCH82222.1	tpiA	complement(3261022..3261786)	CP148032.1_prot_XCH82222.1_3169	28 kDa	0	0	0	0	0	0	0	0.00073	0
SAD	WHF41_16390	F0F1 ATP synthase subunit epsilon	XCH82263.1		complement(3311511..3311912)	CP148032.1_prot_XCH82263.1_3211	14 kDa	0.0008	0.00085	0.002	0	0	0	0.00069	0.0015	0
SAD	WHF41_16395	F0F1 ATP synthase subunit beta	XCH84051.1	atpD	complement(3311915..3313288)	CP148032.1_prot_XCH84051.1_3212	50 kDa	0.0032	0.0034	0.002	0.0014	0.0021	0.0028	0.0042	0.0022
SAD	WHF41_16405	F0F1 ATP synthase subunit alpha	XCH82265.1	atpA	complement(3314223..3315725)	CP148032.1_prot_XCH82265.1_3214	55 kDa	0.0008	0.00085	0.001	0.0028	0.0021	0	0.0035	0.0037	0
SAD	WHF41_16510	fructose-6-phosphate aldolase	XCH82285.1	fsa	complement(3329807..3330448)	CP148032.1_prot_XCH82285.1_3235	23 kDa	0	0	0	0	0	0	0.00069	0	0.0007
SAD	WHF41_16665	glutamate-1-semialdehyde 2,1-aminomutase	XCH82313.1	hemL	complement(3363681..3364958)	CP148032.1_prot_XCH82313.1_3266	45 kDa	0	0	0	0	0	0	0	0.00073	0.0014
SAD	WHF41_16685	precorrin-6A reductase	XCH82316.1	cobK	complement(3368448..3369779)	CP148032.1_prot_XCH82316.1_3270	51 kDa	0.0008	0	0.001	0	0	0	0	0	0

## Sheet: S10
Table S10. Description of each simulation case in Table S11.
	Mode	Donor/ Acceptor	Strategy	Strain	Amino acid uptake (mmol/gdw/d)	HYDFDN	HYD-NADH	HYDA_ech
1	1	H2/ CF		SAD		bidirectional		inhibited
2	1	H2/ CF		DAD		bidirectional		inhibited
3	1	H2/ CF	A	SAD	1	bidirectional		inhibited
4	1	H2/ CF	A	DAD	1	bidirectional		inhibited
5	1	H2/ CF	B	SAD		bidirectional	evolving	inhibited
6	1	H2/ CF	B	DAD		bidirectional	evolving	inhibited
7	1	H2/ CF	C	SAD	1	bidirectional	evolving	inhibited
8	1	H2/ CF	C	DAD	1	bidirectional	evolving	inhibited
9	2	DCM/ CF		SAD		bidirectional
10	2	DCM/ CF		DAD		bidirectional
11	2	DCM/ CF	A	SAD	1	bidirectional
12	2	DCM/ CF	A	DAD	1	bidirectional
13	2	DCM/ CF	B	SAD		bidirectional	evolving
14	2	DCM/ CF	B	DAD		bidirectional	evolving
15	2	DCM/ CF	C	SAD	1	bidirectional	evolving
16	2	DCM/ CF	C	DAD	1	bidirectional	evolving
17	2	DCM/ CF	A	SAD	1	evolving
18	2	DCM/ CF	A	DAD	1	evolving
19	2	DCM/ CF	B	SAD		evolving	evolving
20	2	DCM/ CF	B	DAD		evolving	evolving
21	2	DCM/ CF	C	SAD	1	evolving	evolving
22	2	DCM/ CF	C	DAD	1	evolving	evolving
23	3	DCM/ H+		SAD		evolving
24	3	DCM/ H+		DAD		evolving
25	3	DCM/ H+	A	SAD	10	bidirectional
26	3	DCM/ H+	A	DAD	10	bidirectional
27	3	DCM/ H+	A	SAD	5	bidirectional
28	3	DCM/ H+	A	DAD	5	bidirectional
29	3	DCM/ H+	A	SAD	3	bidirectional
30	3	DCM/ H+	A	DAD	3	bidirectional
31	3	DCM/ H+	A	SAD	1	bidirectional
32	3	DCM/ H+	A	DAD	1	bidirectional
33	3	DCM/ H+	B	SAD		evolving	evolving
34	3	DCM/ H+	B	DAD		evolving	evolving
35	3	DCM/ H+	C	SAD	1	evolving	evolving
36	3	DCM/ H+	C	DAD	1	evolving	evolving

## Sheet: S11
Table S11. All fluxes predicted by FBA optimization of metabolic models of Dehalobacter strains SAD and DAD. Simulations are described in Table S10.
Reaction ID	Reaction Name	Reaction	Bounds	1	2	3	4	5	6	7	8	9	10	11	12	13	14	15	16	17	18	19	20	21	22	23	24	25	26	27	28	29	30	31	32	33	34	35	36
BIOMASS	Biomass reaction from composite components	60.0 atp_c + 0.05 dna_1g_c + 60.0 h2o_c + 0.25 peptidoglycan_1g_c + 0.05 pg_monounsat_1g_c + 0.5 protein_1g_c + 0.1 rna_1g_c --> Biomass_c + 60.0 adp_c + 60.0 h_c + 60.0 pi_c	(0.0, 1000.0)	0.0110246	0.0316625	0.0337732	0.0658145	0.0562367	0.0602688	0.0655224	0.0733442	NF	0.0319388	0.000438428	0.0738576	0.112765	0.112765	0.546666	0.634933	NF	0.0456067	0.0420739	0.0508755	0.0610913	0.10758	NF	NF	0.062787	0.0914137	0.0172158	0.0323049	NF	0.0072122	NF	NF	0.00701231	0.00719553	0.014098	0.0168923
BIOMASS_PROTEIN	1 gDW protein, based on bsu, simple	1.2437 ala__L_c + 0.3646 arg__L_c + 0.3936 asn__L_c + 0.3936 asp__L_c + 0.1627 cys__L_c + 0.3881 gln__L_c + 0.3882 glu__L_c + 1.7587 gly_c + 0.1323 his__L_c + 0.4773 ile__L_c + 0.741 leu__L_c + 0.5021 lys__L_c + 0.2218 met__L_c + 0.2421 phe__L_c + 0.4147 pro__L_c + 0.4421 ser__L_c + 0.4588 thr__L_c + 0.0598 trp__L_c + 0.1725 tyr__L_c + 0.7785 val__L_c --> 8.7362 h2o_c + 0.0848 h_c + protein_1g_c	(0.0, 0.0)	0	0	0	0	0	0	0	0	NF	0	0	0	0	0	0	0	NF	0	0	0	0	0	NF	NF	0	0	0	0	NF	0	NF	NF	0	0	0	0
BIOMASS_PROTEIN_TRNA	1 gDW protein, based on bsu, tRNA	1.2437 alatrna_c + 0.3646 argtrna_c + 0.3936 asntrna_c + 0.3936 asptrna_c + 0.1627 cystrna_c + 0.3881 glntrna_c + 0.3882 glutrna_c + 1.7587 glytrna_c + 19.4724 gtp_c + 20.4724 h2o_c + 0.1323 histrna_c + 0.4773 iletrna_c + 0.741 leutrna_c + 0.5021 lystrna_c + 0.2218 mettrna_c + 0.2421 phetrna_c + 0.4147 protrna_c + 0.4421 sertrna_c + 0.4588 thrtrna_c + 0.0598 trptrna_c + 0.1725 tyrtrna_c + 0.7785 …	(0.0, 1000.0)	0.00551228	0.0158313	0.0168866	0.0329073	0.0281184	0.0301344	0.0327612	0.0366721	NF	0.0159694	0.000219214	0.0369288	0.0563823	0.0563823	0.273333	0.317466	NF	0.0228034	0.0210369	0.0254377	0.0305457	0.0537901	NF	NF	0.0313935	0.0457068	0.00860789	0.0161525	NF	0.0036061	NF	NF	0.00350615	0.00359776	0.007049	0.00844616
BIOMASS_RNA	Biomass: 1 gDW RNA, RNA polymerase	0.7941 atp_c + 0.694 ctp_c + 0.6457 gtp_c + h2o_c + 3.0674 h_c + 0.9336 utp_c --> 3.0674 ppi_c + rna_1g_c	(0.0, 1000.0)	0.00110246	0.00316625	0.00337732	0.00658145	0.00562367	0.00602688	0.00655224	0.00733442	NF	0.00319388	4.38428e-05	0.00738576	0.0112765	0.0112765	0.0546666	0.0634933	NF	0.00456067	0.00420739	0.00508755	0.00610913	0.010758	NF	NF	0.0062787	0.00914137	0.00172158	0.00323049	NF	0.00072122	NF	NF	0.000701231	0.000719553	0.0014098	0.00168923
BIOMASS_DNA	Biomass: 1 gDW DNA, DNA polymerase	0.9753 datp_c + 0.6142 dctp_c + 0.6142 dgtp_c + 0.9753 dttp_c + h2o_c + 3.179 h_c --> dna_1g_c + 3.179 ppi_c	(0.0, 1000.0)	0.000551228	0.00158313	0.00168866	0.00329073	0.00281184	0.00301344	0.00327612	0.00366721	NF	0.00159694	2.19214e-05	0.00369288	0.00563823	0.00563823	0.0273333	0.0317466	NF	0.00228034	0.00210369	0.00254377	0.00305457	0.00537901	NF	NF	0.00313935	0.00457068	0.000860789	0.00161525	NF	0.00036061	NF	NF	0.000350615	0.000359776	0.0007049	0.000844616
BIOMASS_PLIPIDS	Biomass: 1 gDW phosphoglycerol	h_c + pg_monounsat_c --> 0.72197 pg_monounsat_1g_c	(0.0, 1000.0)	0.000763505	0.00219279	0.00233896	0.00455798	0.00389467	0.00417391	0.00453775	0.00507945	NF	0.00221192	3.03633e-05	0.00511501	0.0078095	0.0078095	0.0378593	0.0439722	NF	0.00315849	0.00291382	0.00352338	0.00423088	0.00745046	NF	NF	0.00434831	0.00633085	0.00119228	0.00223728	NF	0.000499481	NF	NF	0.000485637	0.000498326	0.000976356	0.00116988
BIOMASS_PEPTIDOGLYCAN	Biomass: 1 gDW peptidoglycan	4.0 h_c + uaagmda_c --> 1.92024 peptidoglycan_1g_c	(0.0, 1000.0)	0.00143531	0.00412221	0.004397	0.00856853	0.00732157	0.00784652	0.0085305	0.00954883	NF	0.00415818	5.70799e-05	0.00961567	0.0146811	0.0146811	0.0711716	0.0826632	NF	0.00593764	0.00547768	0.00662358	0.0079536	0.0140061	NF	NF	0.00817437	0.0119013	0.00224136	0.00420584	NF	0.000938972	NF	NF	0.000912947	0.000936801	0.00183545	0.00219925
BIOMASS_PG	Biomass: phosphatidylglycerol composite	pg160_c --> pg_monounsat_c	(0.0, 1000.0)	0.000763505	0.00219279	0.00233896	0.00455798	0.00389467	0.00417391	0.00453775	0.00507945	NF	0.00221192	3.03633e-05	0.00511501	0.0078095	0.0078095	0.0378593	0.0439722	NF	0.00315849	0.00291382	0.00352338	0.00423088	0.00745046	NF	NF	0.00434831	0.00633085	0.00119228	0.00223728	NF	0.000499481	NF	NF	0.000485637	0.000498326	0.000976356	0.00116988
NGAM	NGAM reaction	atp_c + h2o_c --> adp_c + h_c + pi_c	(4.0, 1000.0)	4	4	4	4	4	4	4	4	NF	4	4	4	4	4	4	4	NF	4	4	4	4	4	NF	NF	4	4	4	4	NF	4	NF	NF	4	4	4	4
3HAD100	(3R)-3-Hydroxybutanoyl-[acyl-carrier-protein] hydro-lyase	3hdecACP_c --> h2o_c + tdec2eACP_c	(0.0, 1000.0)	0.00152701	0.00438557	0.00467793	0.00911597	0.00778934	0.00834783	0.00907551	0.0101589	NF	0.00442384	6.07266e-05	0.01023	0.015619	0.015619	0.0757187	0.0879445	NF	0.00631699	0.00582765	0.00704676	0.00846175	0.0149009	NF	NF	0.00869662	0.0126617	0.00238456	0.00447455	NF	0.000998962	NF	NF	0.000971274	0.000996652	0.00195271	0.00233975
3HAD120	(3R)-3-Hydroxybutanoyl-[acyl-carrier-protein] hydro-lyase	3hddecACP_c --> h2o_c + tddec2eACP_c	(0.0, 1000.0)	0.00152701	0.00438557	0.00467793	0.00911597	0.00778934	0.00834783	0.00907551	0.0101589	NF	0.00442384	6.07266e-05	0.01023	0.015619	0.015619	0.0757187	0.0879445	NF	0.00631699	0.00582765	0.00704676	0.00846175	0.0149009	NF	NF	0.00869662	0.0126617	0.00238456	0.00447455	NF	0.000998962	NF	NF	0.000971274	0.000996652	0.00195271	0.00233975
3HAD140	(3R)-3-Hydroxypalmitoyl-[acyl-carrier-protein] hydro-lyase	3hmrsACP_c --> h2o_c + tmrs2eACP_c	(0.0, 1000.0)	0.00152701	0.00438557	0.00467793	0.00911597	0.00778934	0.00834783	0.00907551	0.0101589	NF	0.00442384	6.07266e-05	0.01023	0.015619	0.015619	0.0757187	0.0879445	NF	0.00631699	0.00582765	0.00704676	0.00846175	0.0149009	NF	NF	0.00869662	0.0126617	0.00238456	0.00447455	NF	0.000998962	NF	NF	0.000971274	0.000996652	0.00195271	0.00233975
3HAD160	(3R)-3-Hydroxypalmitoyl-[acyl-carrier-protein] hydro-lyase	3hpalmACP_c --> h2o_c + tpalm2eACP_c	(0.0, 1000.0)	0.00152701	0.00438557	0.00467793	0.00911597	0.00778934	0.00834783	0.00907551	0.0101589	NF	0.00442384	6.07266e-05	0.01023	0.015619	0.015619	0.0757187	0.0879445	NF	0.00631699	0.00582765	0.00704676	0.00846175	0.0149009	NF	NF	0.00869662	0.0126617	0.00238456	0.00447455	NF	0.000998962	NF	NF	0.000971274	0.000996652	0.00195271	0.00233975
3HAD60	(3R)-3-Hydroxybutanoyl-[acyl-carrier-protein] hydro-lyase	3hhexACP_c --> h2o_c + thex2eACP_c	(0.0, 1000.0)	0.00152701	0.00438557	0.00467793	0.00911597	0.00778934	0.00834783	0.00907551	0.0101589	NF	0.00442384	6.07266e-05	0.01023	0.015619	0.015619	0.0757187	0.0879445	NF	0.00631699	0.00582765	0.00704676	0.00846175	0.0149009	NF	NF	0.00869662	0.0126617	0.00238456	0.00447455	NF	0.000998962	NF	NF	0.000971274	0.000996652	0.00195271	0.00233975
3HAD80	(3R)-3-Hydroxybutanoyl-[acyl-carrier-protein] hydro-lyase	3hoctACP_c --> h2o_c + toct2eACP_c	(0.0, 1000.0)	0.00152701	0.00438557	0.00467793	0.00911597	0.00778934	0.00834783	0.00907551	0.0101589	NF	0.00442384	6.07266e-05	0.01023	0.015619	0.015619	0.0757187	0.0879445	NF	0.00631699	0.00582765	0.00704676	0.00846175	0.0149009	NF	NF	0.00869662	0.0126617	0.00238456	0.00447455	NF	0.000998962	NF	NF	0.000971274	0.000996652	0.00195271	0.00233975
3OAR100	(3R)-3-Hydroxydecanoyl-[acyl-carrier-protein]NADP+ oxidoreductase	3hdecACP_c + nadp_c <=> 3odecACP_c + h_c + nadph_c	(-1000.0, 1000.0)	-0.00152701	-0.00438557	-0.00467793	-0.00911597	-0.00778934	-0.00834783	-0.00907551	-0.0101589	NF	-0.00442384	-6.07266e-05	-0.01023	-0.015619	-0.015619	-0.0757187	-0.0879445	NF	-0.00631699	-0.00582765	-0.00704676	-0.00846175	-0.0149009	NF	NF	-0.00869662	-0.0126617	-0.00238456	-0.00447455	NF	-0.000998962	NF	NF	-0.000971274	-0.000996652	-0.00195271	-0.00233975
3OAR120	(3R)-3-Hydroxydodecanoyl-[acyl-carrier-protein]NADP+ oxidoreductase	3hddecACP_c + nadp_c <=> 3oddecACP_c + h_c + nadph_c	(-1000.0, 1000.0)	-0.00152701	-0.00438557	-0.00467793	-0.00911597	-0.00778934	-0.00834783	-0.00907551	-0.0101589	NF	-0.00442384	-6.07266e-05	-0.01023	-0.015619	-0.015619	-0.0757187	-0.0879445	NF	-0.00631699	-0.00582765	-0.00704676	-0.00846175	-0.0149009	NF	NF	-0.00869662	-0.0126617	-0.00238456	-0.00447455	NF	-0.000998962	NF	NF	-0.000971274	-0.000996652	-0.00195271	-0.00233975
3OAR140	(3R)-3-Hydroxytetradecanoyl-[acyl-carrier-protein]NADP+	3hmrsACP_c + nadp_c <=> 3omrsACP_c + h_c + nadph_c	(-1000.0, 1000.0)	-0.00152701	-0.00438557	-0.00467793	-0.00911597	-0.00778934	-0.00834783	-0.00907551	-0.0101589	NF	-0.00442384	-6.07266e-05	-0.01023	-0.015619	-0.015619	-0.0757187	-0.0879445	NF	-0.00631699	-0.00582765	-0.00704676	-0.00846175	-0.0149009	NF	NF	-0.00869662	-0.0126617	-0.00238456	-0.00447455	NF	-0.000998962	NF	NF	-0.000971274	-0.000996652	-0.00195271	-0.00233975
3OAR160	(3R)-3-Hydroxypalmitoyl-[acyl-carrier-protein]NADP+ oxidoreductase	3hpalmACP_c + nadp_c <=> 3opalmACP_c + h_c + nadph_c	(-1000.0, 1000.0)	-0.00152701	-0.00438557	-0.00467793	-0.00911597	-0.00778934	-0.00834783	-0.00907551	-0.0101589	NF	-0.00442384	-6.07266e-05	-0.01023	-0.015619	-0.015619	-0.0757187	-0.0879445	NF	-0.00631699	-0.00582765	-0.00704676	-0.00846175	-0.0149009	NF	NF	-0.00869662	-0.0126617	-0.00238456	-0.00447455	NF	-0.000998962	NF	NF	-0.000971274	-0.000996652	-0.00195271	-0.00233975
3OAR60	(3R)-3-Hydroxyhexanoyl-[acyl-carrier-protein]NADP+ oxidoreductase	3hhexACP_c + nadp_c <=> 3ohexACP_c + h_c + nadph_c	(-1000.0, 1000.0)	-0.00152701	-0.00438557	-0.00467793	-0.00911597	-0.00778934	-0.00834783	-0.00907551	-0.0101589	NF	-0.00442384	-6.07266e-05	-0.01023	-0.015619	-0.015619	-0.0757187	-0.0879445	NF	-0.00631699	-0.00582765	-0.00704676	-0.00846175	-0.0149009	NF	NF	-0.00869662	-0.0126617	-0.00238456	-0.00447455	NF	-0.000998962	NF	NF	-0.000971274	-0.000996652	-0.00195271	-0.00233975
3OAR80	(3R)-3-Hydroxyoctanoyl-[acyl-carrier-protein]NADP+ oxidoreductase	3hoctACP_c + nadp_c <=> 3ooctACP_c + h_c + nadph_c	(-1000.0, 1000.0)	-0.00152701	-0.00438557	-0.00467793	-0.00911597	-0.00778934	-0.00834783	-0.00907551	-0.0101589	NF	-0.00442384	-6.07266e-05	-0.01023	-0.015619	-0.015619	-0.0757187	-0.0879445	NF	-0.00631699	-0.00582765	-0.00704676	-0.00846175	-0.0149009	NF	NF	-0.00869662	-0.0126617	-0.00238456	-0.00447455	NF	-0.000998962	NF	NF	-0.000971274	-0.000996652	-0.00195271	-0.00233975
3OAS100	Octanoyl-[acyl-carrier protein]malonyl-[acyl-carrier-protein]	h_c + malACP_c + ocACP_c --> 3odecACP_c + ACP_c + co2_c	(0.0, 1000.0)	0.00152701	0.00438557	0.00467793	0.00911597	0.00778934	0.00834783	0.00907551	0.0101589	NF	0.00442384	6.07266e-05	0.01023	0.015619	0.015619	0.0757187	0.0879445	NF	0.00631699	0.00582765	0.00704676	0.00846175	0.0149009	NF	NF	0.00869662	0.0126617	0.00238456	0.00447455	NF	0.000998962	NF	NF	0.000971274	0.000996652	0.00195271	0.00233975
3OAS120	Decanoyl-[acyl-carrier protein]malonyl-[acyl-carrier-protein]	dcaACP_c + h_c + malACP_c --> 3oddecACP_c + ACP_c + co2_c	(0.0, 1000.0)	0.00152701	0.00438557	0.00467793	0.00911597	0.00778934	0.00834783	0.00907551	0.0101589	NF	0.00442384	6.07266e-05	0.01023	0.015619	0.015619	0.0757187	0.0879445	NF	0.00631699	0.00582765	0.00704676	0.00846175	0.0149009	NF	NF	0.00869662	0.0126617	0.00238456	0.00447455	NF	0.000998962	NF	NF	0.000971274	0.000996652	0.00195271	0.00233975
3OAS140	dodecanoyl-[acyl-carrier-protein]malonyl-[acyl-carrier-protein]	ddcaACP_c + h_c + malACP_c --> 3omrsACP_c + ACP_c + co2_c	(0.0, 1000.0)	0.00152701	0.00438557	0.00467793	0.00911597	0.00778934	0.00834783	0.00907551	0.0101589	NF	0.00442384	6.07266e-05	0.01023	0.015619	0.015619	0.0757187	0.0879445	NF	0.00631699	0.00582765	0.00704676	0.00846175	0.0149009	NF	NF	0.00869662	0.0126617	0.00238456	0.00447455	NF	0.000998962	NF	NF	0.000971274	0.000996652	0.00195271	0.00233975
3OAS60	butyryl-[acyl-carrier protein]malonyl-[acyl-carrier-protein]	butACP_c + h_c + malACP_c --> 3ohexACP_c + ACP_c + co2_c	(0.0, 1000.0)	0.00152701	0.00438557	0.00467793	0.00911597	0.00778934	0.00834783	0.00907551	0.0101589	NF	0.00442384	6.07266e-05	0.01023	0.015619	0.015619	0.0757187	0.0879445	NF	0.00631699	0.00582765	0.00704676	0.00846175	0.0149009	NF	NF	0.00869662	0.0126617	0.00238456	0.00447455	NF	0.000998962	NF	NF	0.000971274	0.000996652	0.00195271	0.00233975
3OAS80	hexanoyl-[acyl-carrier protein]malonyl-[acyl-carrier-protein]	h_c + hexACP_c + malACP_c --> 3ooctACP_c + ACP_c + co2_c	(0.0, 1000.0)	0.00152701	0.00438557	0.00467793	0.00911597	0.00778934	0.00834783	0.00907551	0.0101589	NF	0.00442384	6.07266e-05	0.01023	0.015619	0.015619	0.0757187	0.0879445	NF	0.00631699	0.00582765	0.00704676	0.00846175	0.0149009	NF	NF	0.00869662	0.0126617	0.00238456	0.00447455	NF	0.000998962	NF	NF	0.000971274	0.000996652	0.00195271	0.00233975
4ABUTD	4-AminobutyraldehydeNAD+ oxidoreductase	4abutn_c + h2o_c + nadp_c --> 4abut_c + 2.0 h_c + nadph_c	(0.0, 1000.0)	0	0	0	0	0	0	0	0	NF	0	0	0	0	0	0	0	NF	0	0	0	0	0	NF	NF	0	0	0	0	NF	0	NF	NF	0	0	0	0
4HTHRS_1	O-Phospho-4-hydroxy-L-threonine phospho-lyase (adding water)	h2o_c + phthr_c --> 4hthr_c + pi_c	(0.0, 1000.0)	0	0	0	0	0	0	0	0	NF	0	0	0	0	0	0	0	NF	0	0	0	0	0	NF	NF	0	0	0	0	NF	0	NF	NF	0	0	0	0
AACOAT	AcetoacetateCoA ligase (AMP-forming)	acac_c + atp_c + coa_c --> aacoa_c + amp_c + ppi_c	(0.0, 1000.0)	0	0	0	0	0	0	0	0	NF	0	0	0	0	0	0	0	NF	0	0	0	0	0	NF	NF	0	0	0	0	NF	0	NF	NF	0	0	0	0
ABUTD	4-aminobutanalNAD+ 1-oxidoreductase	4abutn_c + h2o_c + nad_c --> 4abut_c + 2.0 h_c + nadh_c	(0.0, 1000.0)	0	0	0	0	0	0	0	0	NF	0	0	0	0	0	0	0	NF	0	0	0	0	0	NF	NF	0	0	0	0	NF	0	NF	NF	0	0	0	0
ACALDt	Acetaldehyde transport	acald_e <=> acald_c	(-1000.0, 1000.0)	0	0	0	0	0	0	0	0	NF	0	0	0	0	0	0	0	NF	0	0	0	0	0	NF	NF	0	0	0	0	NF	0	NF	NF	0	0	0	0
ACBIPGT	R05222	adocbip_c + gtp_c + h_c --> agdpcbi_c + ppi_c	(0.0, 1000.0)	5.6205e-17	0	0	0	0	0	0	0	NF	0	0	0	0	0	0	0	NF	0	1.23599e-17	0	0	0	NF	NF	0	0	0	0	NF	0	NF	NF	0	0	0	0
ACCOAL	PropanoateCoA ligase (ADP-forming)	atp_c + coa_c + ppa_c <=> adp_c + pi_c + ppcoa_c	(-1000.0, 1000.0)	0	0	0	0	0	0	0	0	NF	0	0	0	0	0	0	0	NF	0	0	0	0	0	NF	NF	0	0	0	0	NF	0	NF	NF	0	0	0	0
ACGAMT	UDP-N-acetylglucosamineundecaprenylphosphate N-acetylglucosamine -1-phosphate transferase	uacgam_c + udcpp_c <=> ump_c + unaga_c	(-1000.0, 1000.0)	0	0	0	0	-5.20417e-18	0	0	0	NF	0	0	0	-1.21431e-17	-1.56125e-17	0	0	NF	0	0	0	6.93889e-18	1.38778e-17	NF	NF	0	0	0	0	NF	0	NF	NF	0	0	0	0
ACGK	ATPN-acetyl-L-glutamate 5-phosphotransferase	acglu_c + atp_c <=> acg5p_c + adp_c	(-1000.0, 1000.0)	0.00200978	0.00577208	0	0	0.010252	0.010987	0	0	NF	0.00582244	1.35525e-20	0	0.020557	0.020557	0	0	NF	0	0.00767006	0.0092746	0	0	NF	NF	0	0	0	0	NF	0	NF	NF	0.00127834	0.00131175	-1.73472e-18	-4.33681e-19
ACGS	Acetyl-CoAL-glutamate N-acetyltransferase	accoa_c + glu__L_c --> acglu_c + coa_c + h_c	(0.0, 1000.0)	0	0	0	0	0	0	0	0	NF	0	0	0	0	0	0	0	NF	0	0	0	0	0	NF	NF	0	0	0	0	NF	0	NF	NF	0	0	0	0
ACHBS	pyruvate:2-oxobutanoate acetaldehydetransferase (decarboxylating)	2obut_c + h_c + pyr_c --> 2ahbut_c + co2_c	(0.0, 1000.0)	0.00263101	0.00755626	0	0	0.0134209	0.0143832	0	0	NF	0.00762219	0	0	0.0269113	0.0269113	0	0	NF	0	0.0100409	0.0121414	0	0	NF	NF	0	0	0	0	NF	0	NF	NF	0.00167349	0.00171721	-1.73472e-18	8.67362e-19
ACKr	ATPacetate phosphotransferase	ac_c + atp_c <=> actp_c + adp_c	(-1000.0, 1000.0)	0	0	0	0	0	0	0	0	NF	0	0	0	0	0	0	0	NF	0	0	0	0	0	NF	NF	0	0	0	0	NF	0	NF	NF	0	0	0	0
ACLS	pyruvate:pyruvate acetaldehydetransferase (decarboxylating)	h_c + 2.0 pyr_c --> alac__S_c + co2_c	(0.0, 1000.0)	0.0083759	0.611868	0.371505	1.14404	0.0427258	0.0457892	0	0.97996	NF	0.62157	0.712633	0	0.0856729	0.0856729	0	0	NF	1.4153	0.0319656	0.0386526	0	0	NF	NF	2.05561	0	2.98299	0.0125747	NF	0.00280735	NF	NF	0.0053276	0.0054668	3.46945e-18	0.374933
ACLSb	2-Acetolactate pyruvate-lyase (carboxylating)	alac__S_c + thmpp_c --> 2ahethmpp_c + pyr_c	(0.0, 1000.0)	0	0	0	0	0	0	0	0	NF	0	0	0	0	0	0	0	NF	0	0	0	0	0	NF	NF	0	0	0	0	NF	0	NF	NF	0	0	0	0
ACOATA	acetyl-CoA[acyl-carrier-protein] S-acetyltransferase	ACP_c + accoa_c <=> acACP_c + coa_c	(-1000.0, 1000.0)	0.00152701	0.00438557	0.00467793	0.00911597	0.00778934	0.00834783	0.00907551	0.0101589	NF	0.00442384	6.07266e-05	0.01023	0.015619	0.015619	0.0757187	0.0879445	NF	0.00631699	0.00582765	0.00704676	0.00846175	0.0149009	NF	NF	0.00869662	0.0126617	0.00238456	0.00447455	NF	0.000998962	NF	NF	0.000971274	0.000996652	0.00195271	0.00233975
ACONMT	S-adenosyl-L-methionine(E)-prop-1-ene-1,2,3-tricarboxylate	acon_T_c + amet_c <=> aconm_c + ahcys_c	(-1000.0, 1000.0)	0	0	0	0	0	0	0	0	NF	0	0	0	0	0	0	0	NF	0	0	0	0	0	NF	NF	0	0	0	0	NF	0	NF	NF	0	0	0	0
ACONTa	citrate hydro-lyase	cit_c <=> acon_C_c + h2o_c	(-1000.0, 1000.0)	0.164649	3.32074	1.07015	1.45419	0.839882	0.900101	0.783397	0.876915	NF	8.36717	0.572309	7.05462	0.102389	1.68411	0.375369	7.52902	NF	3.00346	0.0382027	0.759814	0.730418	3.11227	NF	NF	0.750691	1.09296	0.205835	0.386243	NF	0.300198	NF	NF	0.00636712	0.00653348	-3.47812e-16	0.144513
ACONTb	isocitrate hydro-lyase	icit_c <=> acon_C_c + h2o_c	(-1000.0, 1000.0)	-0.164649	-3.32074	-1.07015	-1.45419	-0.839882	-0.900101	-0.783397	-0.876915	NF	-8.36717	-0.572309	-7.05462	-0.102389	-1.68411	-0.375369	-7.52902	NF	-3.00346	-0.0382027	-0.759814	-0.730418	-3.11227	NF	NF	-0.750691	-1.09296	-0.205835	-0.386243	NF	-0.300198	NF	NF	-0.00636712	-0.00653348	3.47812e-16	-0.144513
ACOTA	N2-Acetyl-L-ornithine2-oxoglutarate aminotransferase	acorn_c + akg_c <=> acg5sa_c + glu__L_c	(-1000.0, 1000.0)	-0.00200978	-0.00577208	0	0	-0.010252	-0.010987	0	6.93889e-18	NF	-0.00582244	-1.35525e-20	0	-0.020557	-0.020557	0	0	NF	0	-0.00767006	-0.0092746	0	0	NF	NF	0	0	0	0	NF	0	NF	NF	-0.00127834	-0.00131175	1.73472e-18	4.33681e-19
ACPpds	[Acyl-carrier-protein] 4'-pantetheine-phosphohydrolase	ACP_c + h2o_c <=> apoACP_c + h_c + pan4p_c	(-1000.0, 1000.0)	0	0	0	0	0	0	0	0	NF	0	0	0	0	0	0	0	NF	0	0	0	0	0	NF	NF	0	0	0	0	NF	0	NF	NF	0	0	0	0
ACPS1	CoAapo-[acyl-carrier-protein] pantetheinephosphotransferase	apoACP_c + coa_c <=> ACP_c + h_c + pap_c	(-1000.0, 1000.0)	0	0	0	0	0	0	0	0	NF	0	0	0	0	0	0	0	NF	0	0	0	0	0	NF	NF	0	0	0	0	NF	0	NF	NF	0	0	0	0
ACS	AcetateCoA ligase (AMP-forming)	ac_c + atp_c + coa_c <=> accoa_c + amp_c + ppi_c	(-1000.0, 1000.0)	-0.147931	-0.424858	-1.07015	-1.45419	-0.754602	-0.808706	-0.783397	-0.876915	NF	-0.428565	-0.572309	-1.78056	0.0686131	-1.51311	0.284818	-7.52902	NF	-1.48199	0.0256004	-0.682663	-0.730418	-2.13695	NF	NF	-0.750691	-1.09296	-0.205835	-0.386243	NF	-0.300198	NF	NF	0.00426673	0.00437821	-3.38271e-16	-0.144513
ACt2r	acetate reversible transport via proton symport	ac_e + h_e --> ac_c + h_c	(0.0, 1000.0)	0	0	0	0	0	0	0	0	NF	0	0	0	0	0	0	0	NF	0	0	0	0	0	NF	NF	0	0	0	0	NF	0	NF	NF	0	0	0	0
ADCL	4-amino-4-deoxychorismate pyruvate-lyase	4adcho_c --> 4abz_c + h_c + pyr_c	(0.0, 1000.0)	0	0	0	0	0	0	0	0	NF	0	-2.37169e-20	0	0	0	0	0	NF	0	0	0	0	0	NF	NF	0	0	0	0	NF	0	NF	NF	0	0	0	0
ADCPS1	adenosylcobyric acid:(R)-1-aminopropan-2-ol ligase (ADP-forming)	adcobhex_c + appl_c + atp_c --> adocbi_c + adp_c + h_c + pi_c	(0.0, 1000.0)	0	0	0	0	0	0	0	0	NF	0	0	0	0	0	0	0	NF	0	0	0	0	0	NF	NF	0	0	0	0	NF	0	NF	NF	0	0	0	0
ADCPS2	adenosylcobyric acid:(R)-1-aminopropan-2-yl phosphate ligase	adcobhex_c + applp_c + atp_c --> adocbip_c + adp_c + h_c + pi_c	(0.0, 1000.0)	0	0	0	0	0	0	0	0	NF	2.73874e-20	0	0	0	0	0	0	NF	0	1.23599e-17	0	0	0	NF	NF	0	0	0	0	NF	0	NF	NF	0	0	0	0
ADCS	chorismateL-glutamine aminotransferase	chor_c + gln__L_c <=> 4adcho_c + glu__L_c	(-1000.0, 1000.0)	0	0	0	0	0	0	0	0	NF	0	-2.37169e-20	0	0	0	0	0	NF	0	0	0	0	0	NF	NF	0	0	0	0	NF	0	NF	NF	0	0	0	0
ADCYRS	R05225	adcobdam_c + 4.0 atp_c + 4.0 gln__L_c + 4.0 h2o_c --> adcobhex_c + 4.0 adp_c + 4.0 glu__L_c + 4.0 h_c + 4.0 pi_c	(0.0, 1000.0)	0	0	0	0	0	0	0	0	NF	2.73874e-20	0	0	0	0	0	0	NF	0	1.23599e-17	0	0	0	NF	NF	0	0	0	0	NF	0	NF	NF	0	0	0	0
ADD	Adenine aminohydrolase	ade_c + h2o_c + h_c --> hxan_c + nh4_c	(0.0, 1000.0)	0	0	0	0	0	0	0	0	NF	0	0	0	0	0	0	0	NF	0	0	0	0	0	NF	NF	0	0	0	0	NF	0	NF	NF	0	0	0	0
ADK1	ATPAMP phosphotransferase	amp_c + atp_c <=> 2.0 adp_c	(-1000.0, 1000.0)	-0.0374966	-0.10769	-0.114869	-0.223848	-0.191272	-0.204986	-0.222854	-0.249457	NF	-0.10863	-0.00149118	-0.251204	1.19819	-0.383533	4.96153	-2.09718	NF	-0.155117	0.44706	-0.173037	-0.207783	-0.3659	NF	NF	-0.21355	-0.310915	-0.0585541	-0.109875	NF	-0.0245301	NF	NF	0.0745099	0.0764568	0.120608	0
ADK2	adenylate kinase (Inorganic triphosphate)	amp_c + pppi_c <=> adp_c + ppi_c	(-1000.0, 1000.0)	-1.14485e-17	0	9.98477e-21	0	-1.73472e-18	0	0	0	NF	0	0	0	0	-3.41741e-16	0	0	NF	0	6.31183e-18	0	-4.17336e-18	-8.67362e-18	NF	NF	-5.37004e-18	0	-6.86172e-18	0	NF	0	NF	NF	0	0	0	0
ADMDC	S-Adenosyl-L-methionine carboxy-lyase	amet_c + h_c --> ametam_c + co2_c	(0.0, 1000.0)	0	0	0	0	0	0	0	0	NF	0	0	0	0	0	0	0	NF	0	0	0	0	0	NF	NF	0	0	0	0	NF	0	NF	NF	0	0	0	0
ADOCBIAH	adenosylcobinamide amidohydrolase	adcobhex_c + appl_c --> adocbi_c + h2o_c	(0.0, 0.0)	0	0	0	0	0	0	0	0	NF	0	0	0	0	0	0	0	NF	0	0	0	0	0	NF	NF	0	0	0	0	NF	0	NF	NF	0	0	0	0
ADOCBIK	R05221	adocbi_c + atp_c --> adocbip_c + adp_c + h_c	(0.0, 1000.0)	5.6205e-17	0	0	0	0	0	0	0	NF	-2.73874e-20	0	0	0	0	0	0	NF	0	0	0	0	0	NF	NF	0	0	0	0	NF	0	NF	NF	0	0	0	0
ADOCBLS	Adenosylcobalamin 5'-phosphate synthase	agdpcbi_c + rdmbzi_c <=> adocbl_c + gmp_c + h_c	(-1000.0, 1000.0)	5.6205e-17	0	0	0	0	0	0	0	NF	0	0	0	0	0	0	0	NF	0	1.23599e-17	0	0	0	NF	NF	0	0	0	0	NF	0	NF	NF	0	0	0	0
ADPRDP	ADPribose ribophosphohydrolase	adprib_c + h2o_c --> amp_c + 2.0 h_c + r5p_c	(0.0, 1000.0)	0	0	0	0	0	0	0	0	NF	0	0	0	0	0	0	0	NF	0	0	0	0	0	NF	NF	0	0	0	0	NF	0	NF	NF	0	0	0	0
ADPT	AMPpyrophosphate phosphoribosyltransferase	ade_c + prpp_c --> amp_c + ppi_c	(0.0, 0.0)	0	0	0	0	0	0	0	0	NF	0	0	0	0	0	0	0	NF	0	0	0	0	0	NF	NF	0	0	0	0	NF	0	NF	NF	0	0	0	0
ADSL1r	N6-(1,2-Dicarboxyethyl)AMP AMP-lyase	dcamp_c --> amp_c + fum_c	(0.0, 1000.0)	0.00214235	0.00615282	0.00432888	0.00843578	0.0109282	0.0117117	0.00839834	0.00940089	NF	0.00620651	5.61955e-05	0.0094667	0.021913	0.021913	0.0700689	0.0813825	NF	0.00584564	0.008176	0.00988638	0.00783038	0.0137891	NF	NF	0.00804772	0.0117169	0.00220663	0.00414068	NF	0.000924424	NF	NF	0.00136267	0.00139827	0.00180701	0.00216517
ADSL2r	1-(5'-Phosphoribosyl)-5-amino-4-(N-succinocarboxamide)-imidazole	25aics_c <=> aicar_c + fum_c	(-1000.0, 1000.0)	0.00246349	0.00707515	0.00754679	0.0147066	0.0125664	0.0134674	0.0146413	0.0163891	NF	0.00713688	9.7969e-05	0.0165039	0.0251978	0.0251978	0.122155	0.141879	NF	0.0101911	0.00940161	0.0113684	0.0136512	0.0240393	NF	NF	0.0140301	0.0204268	0.00384695	0.0072187	NF	0.0016116	NF	NF	0.00156694	0.00160788	0.00315027	0.00377467
ADSS	IMPL-aspartate ligase (GDP-forming)	asp__L_c + gtp_c + imp_c --> dcamp_c + gdp_c + 2.0 h_c + pi_c	(0.0, 1000.0)	0.00214235	0.00615282	0.00432888	0.00843578	0.0109282	0.0117117	0.00839834	0.00940089	NF	0.00620651	5.61955e-05	0.0094667	0.021913	0.021913	0.0700689	0.0813825	NF	0.00584564	0.008176	0.00988638	0.00783038	0.0137891	NF	NF	0.00804772	0.0117169	0.00220663	0.00414068	NF	0.000924424	NF	NF	0.00136267	0.00139827	0.00180701	0.00216517
AGDI_1	Agmatine iminohydrolase	agm_c + h2o_c --> Ncbmpts_c + nh4_c	(0.0, 1000.0)	0	0	0	0	0	0	0	0	NF	0	0	0	0	0	0	0	NF	0	0	0	0	0	NF	NF	0	0	0	0	NF	0	NF	NF	0	0	0	0
AGPAT120	1-tetradecanoyl-sn-glycerol 3-phosphate O-acyltransferase (n-C120)	1ddecg3p_c + ddcaACP_c --> ACP_c + pa120_c	(0.0, 1000.0)	0	0	0	0	0	0	0	0	NF	0	0	0	0	0	0	0	NF	0	0	0	0	0	NF	NF	0	0	0	0	NF	0	NF	NF	0	0	0	0
AGPAT140	1-tetradecanoyl-sn-glycerol 3-phosphate O-acyltransferase (n-C140)	1tdecg3p_c + myrsACP_c --> ACP_c + pa140_c	(0.0, 1000.0)	0	0	0	0	0	0	0	0	NF	0	0	0	0	0	0	0	NF	0	0	0	0	0	NF	NF	0	0	0	0	NF	0	NF	NF	0	0	0	0
AGPAT141	1-tetradec-7-enoyl-sn-glycerol 3-phosphate O-acyltransferase (n-C141)	1tdec7eg3p_c + tdeACP_c --> ACP_c + pa141_c	(0.0, 1000.0)	0	0	0	0	0	0	0	0	NF	0	0	0	0	0	0	0	NF	0	0	0	0	0	NF	NF	0	0	0	0	NF	0	NF	NF	0	0	0	0
AGPAT160	1-hexadecanoyl-sn-glycerol 3-phosphate O-acyltransferase (n-C160)	1hdecg3p_c + palmACPs_c --> ACP_c + pa160_c	(0.0, 1000.0)	0	0	0	0	0	0	0	0	NF	0	0	0	8.67362e-19	0	0	0	NF	0	0	0	0	0	NF	NF	0	0	0	0	NF	0	NF	NF	0	0	0	0
AGPAT161	1-hexadec-7-enoyl-sn-glycerol 3-phosphate O-acyltransferase (n-C161)	1hdec9eg3p_c + hdeACP_c --> ACP_c + pa161_c	(0.0, 1000.0)	6.11986e-19	0	0	0	0	0	0	0	NF	0	0	0	0	0	0	0	NF	0	0	0	0	0	NF	NF	0	0	0	0	NF	0	NF	NF	0	0	0	0
AGPAT180	1-octadecanoyl-sn-glycerol 3-phosphate O-acyltransferase (n-C180)	1odecg3p_c + ocdcaACP_c --> ACP_c + pa180_c	(0.0, 1000.0)	0	0	0	0	0	0	0	0	NF	0	0	0	0	0	0	0	NF	0	0	0	0	0	NF	NF	0	0	0	0	NF	0	NF	NF	0	0	0	0
AGPAT181	1-octadec-7-enoyl-sn-glycerol 3-phosphate O-acyltransferase (n-C181)	1odec11eg3p_c + octeACP_c --> ACP_c + pa181_c	(0.0, 1000.0)	0	0	0	0	0	0	0	0	NF	0	0	0	0	0	0	0	NF	0	8.09713e-18	0	0	0	NF	NF	0	0	0	0	NF	0	NF	NF	0	0	0	0
AGPR	N-Acetyl-L-glutamate-5-semialdehydeNADP+ 5-oxidoreductase	acg5p_c + h_c + nadph_c --> acg5sa_c + nadp_c + pi_c	(0.0, 1000.0)	0.00200978	0.00577208	0	0	0.010252	0.010987	0	0	NF	0.00582244	1.35525e-20	0	0.020557	0.020557	0	0	NF	0	0.00767006	0.0092746	0	0	NF	NF	0	0	0	0	NF	0	NF	NF	0.00127834	0.00131175	0	0
AHAL	O-Acetyl-L-homoserine acetate-lyase (adding methanethiol)	achms_c + trdrd_c + tsul_c --> ac_c + 2.0 h_c + hcys__L_c + so3_c + trdox_c	(0.0, 1000.0)	-4.77049e-18	-3.46945e-18	1.73472e-18	8.67362e-19	0	0	0	3.46945e-18	NF	0	0	-6.41848e-17	0	0	0	0	NF	-6.23633e-16	0	0	-8.67362e-19	0	NF	NF	0	0	0	0	NF	0	NF	NF	0	-1.0842e-19	0	-2.38524e-18
AHCi	S-Adenosyl-L-homocysteine hydrolase	ahcys_c + h2o_c <=> adn_c + hcys__L_c	(-1000.0, 1000.0)	8.67362e-19	1.84343e-18	0	1.30104e-18	2.98804e-20	9.08897e-18	8.67362e-19	0	NF	-2.43386e-17	3.38813e-21	-2.86229e-17	3.54727e-17	0	0	0	NF	0	-4.33681e-18	-1.73472e-18	0	0	NF	NF	-1.06376e-15	0	8.50384e-17	0	NF	0	NF	NF	0	0	0	0
AHSERL2	O-Acetyl-L-homoserine acetate-lyase (adding methanethiol)	achms_c + h2s_c --> ac_c + h_c + hcys__L_c	(0.0, 1000.0)	0	0	0	0	0	0.00668381	0	0	NF	0.00354201	0	0	0	0	0	0	NF	0.00505779	0	0	0	0.0119306	NF	NF	0	0	0	0	NF	0	NF	NF	0	0	0	0
AHSERL4	cysteine synthase (Thiosulfate)	acser_c + trdrd_c + tsul_c --> ac_c + cys__L_c + 2.0 h_c + so3_c + trdox_c	(0.0, 1000.0)	4.77049e-18	3.46945e-18	-1.73472e-18	0	0	0	0	-3.46945e-18	NF	0	0	6.41848e-17	0	0	0	0	NF	0	0	0	0	0	NF	NF	0	0	0	0	NF	0	NF	NF	0	0	0	0
AICART	10-Formyltetrahydrofolate5'-phosphoribosyl-5-amino-4-	10fthf_c + aicar_c <=> fprica_c + thf_c	(-1000.0, 1000.0)	0.00319277	0.00916962	0.00754679	0.0147066	0.0162864	0.0174541	0.0146413	0.0163891	NF	0.00924964	9.7969e-05	0.0165039	0.0326572	0.0326572	0.122155	0.141879	NF	0.0101911	0.0121848	0.0147338	0.0136512	0.0240393	NF	NF	0.0140301	0.0204268	0.00384695	0.0072187	NF	0.0016116	NF	NF	0.0020308	0.00208386	0.00315027	0.00377467
AIRCr	1-(5-Phospho-D-ribosyl)-5-amino-4-imidazolecarboxylate carboxy-lyase	5aizc_c + h_c --> air_c + co2_c	(0.0, 1000.0)	0	0	0	0	0	0	0	0	NF	0	0	0	0	0	0	0	NF	0	0	0	0	0	NF	NF	0	0	0	0	NF	0	NF	NF	0	0	0	0
ALAabc	nonpolar-amino-acid-transporting ATPase	ala__L_e + atp_c + h2o_c --> adp_c + ala__L_c + h_c + pi_c	(0.0, 0.0)	0	0	0	0	0	0	0	0	NF	0	0	0	0	0	0	0	NF	0	0	0	0	0	NF	NF	0	0	0	0	NF	0	NF	NF	0	0	0	0
ALAALAr	D-AlanineD-Alanine ligase (ADP-forming)	2.0 ala__D_c + atp_c --> adp_c + alaala_c + h_c + pi_c	(0.0, 1000.0)	0.00143531	0.00412221	0.004397	0.00856853	0.00732157	0.00784652	0.0085305	0.00954883	NF	0.00415818	5.70799e-05	0.00961567	0.0146811	0.0146811	0.0711716	0.0826632	NF	0.00593764	0.00547768	0.00662358	0.0079536	0.0140061	NF	NF	0.00817437	0.0119013	0.00224136	0.00420584	NF	0.000938972	NF	NF	0.000912947	0.000936801	0.00183545	0.00219925
ALAR	L-Alanine racemase	ala__L_c <=> ala__D_c	(-1000.0, 1000.0)	0.00287062	0.00824442	0.00879401	0.0171371	0.0146431	0.015693	0.017061	0.0190977	NF	0.00831636	0.00011416	0.0192313	0.0293621	0.0293621	0.142343	0.165326	NF	0.0118753	0.0109554	0.0132472	0.0159072	0.0280122	NF	NF	0.0163487	0.0238027	0.00448272	0.00841169	NF	0.00187794	NF	NF	0.00182589	0.0018736	0.00367089	0.00439849
ALAt2r	TRANS-RXNBWI-115637.ce.maizeexp.L-ALPHA-ALANINE_L-ALPHA-ALANINE	ala__L_e + h_e <=> ala__L_c + h_c	(-1000.0, 1000.0)	0	0	0.0341929	-2.68615	0	0	0.858264	0	NF	0	0.000443876	-5.38559	0	0	1	-0.658646	NF	-0.508952	-1.38778e-17	0	0.800222	-1.82131	NF	NF	0.0635672	-12.2762	0.0174297	-10.2607	NF	-8.42558	NF	NF	0	0	0.0161086	0
ALATA_L	L-Alanine:2-oxoglutarate aminotransferase	akg_c + ala__L_c <=> glu__L_c + pyr_c	(-1000.0, 1000.0)	-0.0111615	-0.032056	0	-2.75279	-0.0569355	-0.0610177	0.791927	-0.0742556	NF	-0.0323357	0	-5.46036	-0.114166	-0.114166	0.446541	-1.30147	NF	-0.555125	-0.0425967	-0.0515077	0.738371	-1.93023	NF	NF	0	-12.3687	0	-10.2934	NF	-8.43288	NF	NF	-0.00709945	-0.00728494	0.00183545	-0.0171022
ALATRS	ALANINE--TRNA-LIGASE-RXN.d	ala__L_c + atp_c + trnaala_c --> alatrna_c + amp_c + ppi_c	(0.0, 1000.0)	0.00685562	0.0196893	0.0210019	0.0409268	0.0349708	0.0374782	0.0407451	0.0456091	NF	0.0198611	0.000272637	0.0459284	0.0701226	0.0701226	0.339944	0.394833	NF	0.0283606	0.0261636	0.0316369	0.0379896	0.0668987	NF	NF	0.0390441	0.0568456	0.0107056	0.0200888	NF	0.00448491	NF	NF	0.0043606	0.00447454	0.00876684	0.0105045
ALCD19	GlycerolNAD+ oxidoreductase	glyc_c + nad_c <=> glyald_c + h_c + nadh_c	(-1000.0, 1000.0)	0	0	0	0	0	0	0	0	NF	0	0	0	0	0	0	0	NF	0	0	0	0	0	NF	NF	0	0	0	0	NF	0	NF	NF	0	0	0	0
ALCD2x	EthanolNAD+ oxidoreductase	etoh_c + nad_c <=> acald_c + h_c + nadh_c	(-1000.0, 1000.0)	0	0	0	0	0	0	0	0	NF	0	0	0	0	0	0	0	NF	0	0	0	0	0	NF	NF	0	0	0	0	NF	0	NF	NF	0	0	1.21431e-16	-1.30104e-18
ALDD2x	AcetaldehydeNAD+ oxidoreductase	acald_c + h2o_c + nad_c --> ac_c + 2.0 h_c + nadh_c	(0.0, 1000.0)	0.0158214	0.045439	0	0	0.0807056	0.0864921	0	0	NF	0.0458355	0	0	0.161829	0.161829	0.660188	0	NF	0	0.0603804	0.0730117	0	0.975321	NF	NF	0	0	0	0	NF	0	NF	NF	0.0100634	0.0103263	0	0
ALDD31	aldehyde dehydrogenase (aminoacetaldehyde, NAD)	aacald_c + h2o_c + nad_c --> gly_c + 2.0 h_c + nadh_c	(0.0, 1000.0)	0	0	0	0	0	0	0	0	NF	0	0	0	0	0	0	0	NF	0	0	0	0	0	NF	NF	0	0	0	0	NF	0	NF	NF	0	0	0	0
ALTRH	D-Altronate hydro-lyase	altrn_c --> 2ddglcn_c + h2o_c	(0.0, 1000.0)	0	0	0	0	0	0	0	0	NF	0	0	0	0	0	0	0	NF	0	0	0	0	0	NF	NF	0	0	0	0	NF	0	NF	NF	0	0	0	0
AMMQT8_2	S-adenosylmethione2-demethylmenaquinone methyltransferase	2dmmq8_c + amet_c --> ahcys_c + h_c + mqn8_c	(0.0, 1000.0)	0	0	0	0	0	0	0	0	NF	0	0	0	0	0	0	0	NF	0	0	0	0	0	NF	NF	0	0	0	0	NF	0	NF	NF	0	0	0	0
AMPEP1	aminopeptidase	gly_asn__L_c + h2o_c <=> asn__L_c + gly_c	(-1000.0, 1000.0)	0	0	0	0	0	0	0	0	NF	0	0	0	0	0	0	0	NF	0	0	0	0	0	NF	NF	0	0	0	0	NF	0	NF	NF	0	0	0	0
AMPEP11	aminopeptidase	gly_pro__L_c + h2o_c --> gly_c + pro__L_c	(0.0, 1000.0)	0	0	0	0	0	0	0	0	NF	0	0	0	0	0	0	0	NF	0	0	0	0	0	NF	NF	0	0	0	0	NF	0	NF	NF	0	0	0	0
AMPEP13	aminopeptidase	ala_L_asp__L_c + h2o_c <=> ala__L_c + asp__L_c	(-1000.0, 1000.0)	0	0	0	0	0	0	0	0	NF	0	0	0	0	0	0	0	NF	0	0	0	0	0	NF	NF	0	0	0	0	NF	0	NF	NF	0	0	0	0
AMPEP13s	aminopeptidase	gly_asp__L_c + h2o_c <=> asp__L_c + gly_c	(-1000.0, 1000.0)	0	0	0	0	0	0	0	0	NF	0	0	0	0	0	0	0	NF	0	0	0	0	0	NF	NF	0	0	0	0	NF	0	NF	NF	0	0	0	0
AMPEP14	aminopeptidase	h2o_c + met_L_ala__L_c <=> ala__L_c + met__L_c	(-1000.0, 1000.0)	0	0	0	0	0	0	0	0	NF	0	0	0	0	0	0	0	NF	0	0	0	0	0	NF	NF	0	0	0	0	NF	0	NF	NF	0	0	0	0
AMPEP5	aminopeptidase	ala_L_glu__L_c + h2o_c <=> ala__L_c + glu__L_c	(-1000.0, 1000.0)	0	0	0	0	0	0	0	0	NF	0	0	0	0	0	0	0	NF	0	0	0	0	0	NF	NF	0	0	0	0	NF	0	NF	NF	0	0	0	0
AMPEP8	aminopeptidase	gly_glu__L_c + h2o_c <=> glu__L_c + gly_c	(-1000.0, 1000.0)	0	0	0	0	0	0	0	0	NF	0	0	0	0	0	0	0	NF	0	0	0	0	0	NF	NF	0	0	0	0	NF	0	NF	NF	0	0	0	0
AMPTASECG	membrane alanyl aminopeptidase	cgly_c + h2o_c <=> cys__L_c + gly_c	(-1000.0, 1000.0)	0	0	0	0	0	0	0	0	NF	0	0	0	0	0	0	0	NF	0	0	0	0	0	NF	NF	0	0	0	0	NF	0	NF	NF	0	0	0	0
ANPRT	N-(5-Phospho-D-ribosyl)anthranilatepyrophosphate	anth_c + prpp_c --> ppi_c + pran_c	(0.0, 1000.0)	0.000329634	0.000946709	0	0	0.00168148	0.00180204	0	0	NF	0.00095497	-6.55214e-16	4.40629e-19	0.00337166	0.00337166	0	0	NF	0	0.00125801	0.00152118	0	0	NF	NF	0	0	0	0	NF	0	NF	NF	0.000209668	0.000215146	-9.31113e-20	1.91088e-19
ANS	Chorismate pyruvate-lyase (amino-accepting)	chor_c + gln__L_c --> anth_c + glu__L_c + h_c + pyr_c	(0.0, 1000.0)	0.000329634	0.000946709	0	0	0.00168148	0.00180204	0	0	NF	0.00095497	-6.55214e-16	4.40629e-19	0.00337166	0.00337166	0	0	NF	0	0.00125801	0.00152118	0	0	NF	NF	0	0	0	4.32148e-19	NF	8.11974e-19	NF	NF	0.000209668	0.000215146	-9.31113e-20	1.91088e-19
ANS2	Chorismate pyruvate-lyase (amino-accepting)	chor_c + nh4_c --> anth_c + h2o_c + h_c + pyr_c	(0.0, 0.0)	0	0	0	0	0	0	0	0	NF	0	0	0	0	0	0	0	NF	0	0	0	0	0	NF	NF	0	0	0	0	NF	0	NF	NF	0	0	0	0
APRAUR	5-amino-6-(5-phosphoribitylamino)uracilNADP+ 1'-oxidoreductase	5aprbu_c + nadp_c <=> 5apru_c + h_c + nadph_c	(-1000.0, 1000.0)	0	0	0	0	0	0	0	0	NF	0	0	0	0	0	0	0	NF	0	0	0	0	0	NF	NF	0	0	0	0	NF	0	NF	NF	0	0	0	0
ARGabc	ATP phosphohydrolase (polar-amino-acid-importing)	arg__L_e + atp_c + h2o_c --> adp_c + arg__L_c + h_c + pi_c	(0.0, 0.0)	0	0	0	0	0	0	0	0	NF	0	0	0	0	0	0	0	NF	0	0	0	0	0	NF	NF	0	0	0	0	NF	0	NF	NF	0	0	0	0
ARGDC	L-Arginine carboxy-lyase	arg__L_c + h_c --> agm_c + co2_c	(0.0, 1000.0)	0	0	0	0	0	0	0	0	NF	0	0	0	0	0	0	0	NF	0	0	0	0	0	NF	NF	0	0	0	0	NF	0	NF	NF	0	0	0	0
ARGDr	L-Arginine iminohydrolase	arg__L_c + h2o_c --> citr__L_c + nh4_c	(0.0, 0.0)	0	0	0	0	0	0	0	0	NF	0	0	0	0	0	0	0	NF	0	0	0	0	0	NF	NF	0	0	0	0	NF	0	NF	NF	0	0	0	0
ARGSL	N-(L-Argininosuccinate) arginie-lyase	argsuc_c <=> arg__L_c + fum_c	(-1000.0, 1000.0)	0.00200978	0.00577208	-8.67362e-19	0	0.010252	0.010987	0	-6.93889e-18	NF	0.00582244	1.35525e-20	0	0.020557	0.020557	0	0	NF	0	0.00767006	0.0092746	2.42861e-17	0	NF	NF	0	0	0	0	NF	0	NF	NF	0.00127834	0.00131175	-1.73472e-18	0
ARGSS	L-CitrullineL-aspartate ligase (AMP-forming)	asp__L_c + atp_c + citr__L_c <=> amp_c + argsuc_c + h_c + ppi_c	(-1000.0, 1000.0)	0.00200978	0.00577208	-8.67362e-19	0	0.010252	0.010987	0	-6.93889e-18	NF	0.00582244	0	0	0.020557	0.020557	0	0	NF	0	0.00767006	0.0092746	2.42861e-17	0	NF	NF	0	0	0	0	NF	0	NF	NF	0.00127834	0.00131175	-1.73472e-18	-4.33681e-19
ARGt2r	TRANS-RXNBWI-115637.ce.maizeexp.ARG_ARG	arg__L_e + h_e <=> arg__L_c + h_c	(-1000.0, 1000.0)	0	-1.73472e-18	0.00615686	0.011998	0	0	0.0119447	0.0133706	NF	0	7.99255e-05	0.0134642	0	0	0.0996572	0.115748	NF	0.00831411	-2.86229e-17	0	0.0111369	0.0196119	NF	NF	0.0114461	0.0166647	0.00313844	0.00588919	NF	0.00131478	NF	NF	0	0	0.00257006	0.00307947
ARGTRS	ARGININE--TRNA-LIGASE-RXN.d	arg__L_c + atp_c + trnaarg_c --> amp_c + argtrna_c + ppi_c	(0.0, 1000.0)	0.00200978	0.00577208	0.00615686	0.011998	0.010252	0.010987	0.0119447	0.0133706	NF	0.00582244	7.99255e-05	0.0134642	0.020557	0.020557	0.0996572	0.115748	NF	0.00831411	0.00767006	0.0092746	0.0111369	0.0196119	NF	NF	0.0114461	0.0166647	0.00313844	0.00588919	NF	0.00131478	NF	NF	0.00127834	0.00131175	0.00257006	0.00307947
ASAD	L-Aspartate-4-semialdehydeNADP+ oxidoreductase (phosphorylating)	4pasp_c + h_c + nadph_c --> aspsa_c + nadp_c + pi_c	(0.0, 1000.0)	0.0264071	0.0758411	0.00814245	0.0158674	0.134704	0.144362	0.0157969	0.0176827	NF	0.0765029	0.000105702	0.0178065	0.270105	0.270105	0.131797	0.153077	NF	0.0109954	0.100779	0.121862	0.0147286	0.0259367	NF	NF	0.0151374	0.0220391	0.00415059	0.00778846	NF	0.0017388	NF	NF	0.0167966	0.0172354	0.00339891	0.0040726
ASNabc	ATP phosphohydrolase (polar-amino-acid-importing)	asn__L_e + atp_c + h2o_c --> adp_c + asn__L_c + h_c + pi_c	(0.0, 0.0)	0	0	0	0	0	0	0	0	NF	0	0	0	0	0	0	0	NF	0	0	0	0	0	NF	NF	0	0	0	0	NF	0	NF	NF	0	0	0	0
ASNS1	L-aspartateL-glutamine amido-ligase (AMP-forming)	asp__L_c + atp_c + gln__L_c + h2o_c --> amp_c + asn__L_c + glu__L_c + h_c + ppi_c	(0.0, 1000.0)	0.00216963	0.00623118	0.666349	0.667302	0.0110674	0.0118609	0	0	NF	0.00628556	0.567067	0.897505	0.0221921	0.0221921	0	0	NF	0.93671	0.00828013	0.0100123	0	0.850707	NF	NF	0	0	0	0	NF	0.213968	NF	NF	0.00138002	0.00141608	0	0
ASNt2r	TRANS-RXNBWI-115637.ce.maizeexp.ASN_ASN	asn__L_e + h_e <=> asn__L_c + h_c	(-1000.0, 1000.0)	0	0	-0.659702	-0.654349	0	0	0.0128948	0.0144341	NF	0	-0.566981	-0.88297	0	0	0.107584	0.124955	NF	-0.927735	0	0	0.0120228	-0.829536	NF	NF	0.0123565	0.0179902	0.00338807	0.00635761	NF	-0.212549	NF	NF	0	0	0.00277448	0.00332441
ASNTRS	ASPARAGINE--TRNA-LIGASE-RXN.d	asn__L_c + atp_c + trnaasn_c --> amp_c + asntrna_c + ppi_c	(0.0, 1000.0)	0.00216963	0.00623118	0.00664657	0.0129523	0.0110674	0.0118609	0.0128948	0.0144341	NF	0.00628556	8.62827e-05	0.0145352	0.0221921	0.0221921	0.107584	0.124955	NF	0.00897541	0.00828013	0.0100123	0.0120228	0.0211718	NF	NF	0.0123565	0.0179902	0.00338807	0.00635761	NF	0.00141936	NF	NF	0.00138002	0.00141608	0.00277448	0.00332441
ASP1DC	L-Aspartate 1-carboxy-lyase	asp__L_c + h_c --> ala_B_c + co2_c	(0.0, 1000.0)	0	0	0	0	0	0	0	0	NF	0	0	0	0	0	0	0	NF	0	0	0	0	0	NF	NF	0	0	2.60209e-18	0	NF	0	NF	NF	0	0	0	0
ASPabc	ATP phosphohydrolase (polar-amino-acid-importing)	asp__L_e + atp_c + h2o_c --> adp_c + asp__L_c + h_c + pi_c	(0.0, 0.0)	0	0	0	0	0	0	0	0	NF	0	0	0	0	0	0	0	NF	0	0	0	0	0	NF	NF	0	0	0	0	NF	0	NF	NF	0	0	0	0
ASPCT	Carbamoyl-phosphateL-aspartate carbamoyltransferase	asp__L_c + cbp_c --> cbasp_c + h_c + pi_c	(0.0, 1000.0)	0.00267053	0.00766977	0.00818106	0.0159426	0.0136225	0.0145992	0.0158718	0.0177665	NF	0.0077367	0.000106203	0.0178909	0.0273155	0.0273155	0.132422	0.153803	NF	0.0110475	0.0101918	0.0123238	0.0147985	0.0260597	NF	NF	0.0152092	0.0221436	0.00417027	0.00782538	NF	0.00174705	NF	NF	0.00169863	0.00174301	0.00341503	0.00409191
ASPDt2	D-Aspartate transport via proton symport	asp__D_e + h_e <=> asp__D_c + h_c	(-1000.0, 1000.0)	0	0	0	0	0	0	0	0	NF	0	0	0	0	0	0	0	NF	0	0	0	0	0	NF	NF	0	0	0	0	NF	0	NF	NF	0	0	0	0
ASPK	ATPL-aspartate 4-phosphotransferase	asp__L_c + atp_c <=> 4pasp_c + adp_c	(-1000.0, 1000.0)	0.0264071	0.0758411	0.00814245	0.0158674	0.134704	0.144362	0.0157969	0.0176827	NF	0.0765029	0.000105702	0.0178065	0.270105	0.270105	0.131797	0.153077	NF	0.0109954	0.100779	0.121862	0.0147286	0.0259367	NF	NF	0.0151374	0.0220391	0.00415059	0.00778846	NF	0.0017388	NF	NF	0.0167966	0.0172354	0.00339891	0.0040726
ASPO1	L-Aspartic acidoxygen oxidoreductase (deaminating)	asp__L_c + h2o_c + o2_c --> h2o2_c + nh4_c + oaa_c	(0.0, 1000.0)	0	0	0	0	0	0	0	0	NF	0	0	0	0	0	0	0	NF	0	0	0	0	0	NF	NF	0	0	0	0	NF	0	NF	NF	0	0	0	0
ASPO2y	L-aspartate:NADP+ oxidoreductase (deaminating)	asp__L_c + nadp_c --> 2.0 h_c + iasp_c + nadph_c	(0.0, 1000.0)	0	0	0	0	0	0	0	0	NF	0	0	0	0	0	0	0	NF	0	0	0	0	0	NF	NF	0	0	0	0	NF	0	NF	NF	0	0	0	0
ASPO6	L-aspartate oxidase	asp__L_c + o2_c --> h2o2_c + h_c + iasp_c	(0.0, 1000.0)	0	0	0	0	0	0	0	0	NF	0	0	0	0	0	0	0	NF	0	0	0	0	0	NF	NF	0	0	0	0	NF	0	NF	NF	0	0	0	0
ASPT	L-Aspartate ammonia-lyase	asp__L_c <=> fum_c + nh4_c	(-1000.0, 1000.0)		-0.114973		0.264794		-0.218849		0.924327		-0.115977		0.0262916		-0.409472		0.512777		0.016235		-0.18474		0.0382961		NF		9.90568		4.96667		2.77859		NF		-0.0261285		0.982571
ASPt2r	TRANS-RXNBWI-115637.ce.maizeexp.L-ASPARTATE_L-ASPARTATE	asp__L_e + h_e <=> asp__L_c + h_c	(-1000.0, 1000.0)	0	0	0.701194	1	0	0	0.0676032	1	NF	0	0.567519	1	0	0	0.564026	1	NF	1	-6.10623e-16	0	0.0630314	1	NF	NF	0.0647809	10	0.0177625	5	NF	3	NF	NF	0	0	0.0145457	1
ASPTA	L-Aspartate2-oxoglutarate aminotransferase	glu__L_c + oaa_c --> akg_c + asp__L_c	(0.0, 1000.0)	0.0400325	0	0	0	0.204207	0	0	0	NF	0	0	0	0.409472	0	0	0.167874	NF	0	0.152779	0	0	0	NF	NF	0	0	0	0	NF	0	NF	NF	0.0254632	0	0	0
ASPTRS	L-Aspartate:tRNA(Asp) ligase (AMP-forming)	asp__L_c + atp_c + trnaasp_c --> amp_c + asptrna_c + ppi_c	(0.0, 1000.0)	0.00216963	0.00623118	0.00664657	0.0129523	0.0110674	0.0118609	0.0128948	0.0144341	NF	0.00628556	8.62827e-05	0.0145352	0.0221921	0.0221921	0.107584	0.124955	NF	0.00897541	0.00828013	0.0100123	0.0120228	0.0211718	NF	NF	0.0123565	0.0179902	0.00338807	0.00635761	NF	0.00141936	NF	NF	0.00138002	0.00141608	0.00277448	0.00332441
ATPPRT	1-(5-Phospho-D-ribosyl)-ATPpyrophosphate phosphoribosyl-transferase	atp_c + prpp_c --> ppi_c + prbatp_c	(0.0, 1000.0)	0.000729274	0.00209448	0	0	0.00372006	0.00398678	0	0	NF	0.00211275	0	0	0.00745938	0.00745938	0	0	NF	0	0.00278319	0.00336541	0	0	NF	NF	0	0	0	0	NF	-5.40611e-20	NF	NF	0.000463864	0.000475984	-1.0842e-19	-5.88291e-19
ATPS4rpp	coupling factors (F0, F1 and CF1)	adp_c + 4.0 h_p + pi_c <=> atp_c + h2o_c + 3.0 h_c	(-1000.0, 1000.0)	5.2697	6.64336	10.3742	7.22165	9.68797	9.03157	9.70761	8.44828	NF	6.66642	6.74502	7.58891	16.9871	13.4142	59.1007	50.4577	NF	5.45113	8.84565	8.24736	9.32162	10.1407	NF	NF	20.2746	23.1354	10.7205	12.2284	NF	8.36265	NF	NF	4.80761	4.80258	5.39662	5.52893
BACCL	BiotinCoA ligase (AMP-forming)	btamp_c + ppi_c --> atp_c + btn_c + h_c	(0.0, 1000.0)	0	0	0	0	0	0	0	0	NF	0	0	0	0	0	0	0	NF	0	0	0	0	0	NF	NF	0	0	0	0	NF	0	NF	NF	0	0	0	0
BUTSabc	butanesulfonate transport via ABC system	atp_c + butso3_e + h2o_c --> adp_c + butso3_c + h_c + pi_c	(0.0, 1000.0)	0	0	0	0	0	0	0	0	NF	0	0	0	0	0	0	0	NF	0	0	0	0	0	NF	NF	0	0	0	0	NF	0	NF	NF	0	0	0	0
CAt4	calcium transport in/out via proton antiporter	ca2_c + h_e <=> ca2_e + h_c	(-1000.0, 1000.0)	0	0	0	0	0	0	0	0	NF	0	0	0	0	0	0	0	NF	0	0	0	0	0	NF	NF	0	0	0	0	NF	0	NF	NF	0	0	0	0
CBIAT	ATPcobinamide Cobeta-adenosyltransferase	atp_c + cbi_c + h_c <=> adocbi_c + pppi_c	(-1000.0, 1000.0)	5.6205e-17	0	0	0	0	0	0	0	NF	-2.73874e-20	0	0	0	0	0	0	NF	0	0	0	0	0	NF	NF	0	0	0	0	NF	0	NF	NF	0	0	0	0
CBL1abc	Cob(1)alamin transport via ABC system	atp_c + cbl1_e + h2o_c --> adp_c + cbl1_c + h_c + pi_c	(0.0, 1000.0)	0	0	0	0	0	0	0	0	NF	0	0	0	0	0	0	0	NF	0	0	0	0	0	NF	NF	0	0	0	0	NF	0	NF	NF	0	0	0	0
CBL2abc	Cobalamin uptake in via ABC transport	atp_c + cbl2_e + h2o_c --> adp_c + cbl2_c + h_c + pi_c	(0.0, 1000.0)	0	0	0	0	0	0	0	0	NF	0	0	0	0	0	0	0	NF	0	0	0	0	0	NF	NF	0	0	0	0	NF	0	NF	NF	0	0	0	0
CBLAT	cob(I)alamin adenosyltransferase	atp_c + cbl1_c + h_c <=> adocbl_c + pppi_c	(-1000.0, 1000.0)	0	0	0	0	0	0	0	0	NF	0	0	0	0	0	0	0	NF	0	0	0	0	0	NF	NF	0	0	0	0	NF	0	NF	NF	0	0	0	0
CBPS	Carbon-dioxideL-glutamine amido-ligase (ADP-forming,	2.0 atp_c + gln__L_c + h2co3_c + h2o_c --> 2.0 adp_c + cbp_c + glu__L_c + 2.0 h_c + pi_c	(0.0, 1000.0)	0.00468031	0.0134418	0.00818106	0.0159426	0.0238744	0.0255862	0.0158718	0.0177665	NF	0.0135591	0.000106203	0.0178909	0.0478725	0.0478725	0.132422	0.153803	NF	0.0110475	0.0178618	0.0215984	0.0147985	0.0260597	NF	NF	0.0152092	0.0221436	0.00417027	0.00782538	NF	0.00174705	NF	NF	0.00297697	0.00305475	0.00341503	0.00409191
CD2abc1	cadmium transport out via ABC system	atp_c + cd2_c + h2o_c --> adp_c + cd2_e + h_c + pi_c	(0.0, 1000.0)	0	0	0	0	0	0	0	0	NF	0	0	0	0	0	0	0	NF	0	0	0	0	0	NF	NF	0	0	0	0	NF	0	NF	NF	0	0	0	0
CDPGLC46DH	CDPglucose 4,6-hydro-lyase	cdpglc_c --> cdp4dh6doglc_c + h2o_c	(0.0, 1000.0)	0	0	0	0	0	0	0	0	NF	0	0	0	0	0	0	0	NF	0	0	0	0	0	NF	NF	0	0	0	0	NF	0	NF	NF	0	0	0	0
CDPMEK	ATP 4-(Cytidine 5'-diphospho)-2-C-methyl-D-erythritol	4c2me_c + atp_c <=> 2p4c2me_c + adp_c + h_c	(-1000.0, 1000.0)	0.0157884	0.0453443	0.0483671	0.0942538	0.0805373	0.0863117	0.0938355	0.105037	NF	0.04574	0.000627879	0.105772	0.161492	0.161492	0.782887	0.909295	NF	0.065314	0.0602545	0.0728594	0.0874896	0.154067	NF	NF	0.089918	0.130915	0.0246549	0.0462643	NF	0.0103287	NF	NF	0.0100424	0.0103048	0.0201899	0.0241917
CFtex	CF transport	cf_e --> cf_p	(0.0, 1000.0)	10	10	10	10	10	10	10	10	NF	10	10	10	10	10	10	10	NF	10	10	10	10	10	NF	NF	0	0	0	0	NF	0	NF	NF	0	0	0	0
CHORM	Chorismate pyruvatemutase	chor_c --> pphn_c	(0.0, 1000.0)	0.00228539	0.00656364	0	0	0.0116579	0.0124937	0	0	NF	0.00662091	0	-4.40629e-19	0.0233761	0.0233761	0	0	NF	0	0.00872191	0.0105465	0	0	NF	NF	0	0	2.16516e-19	-1.19262e-18	NF	0	NF	NF	0.00145365	0.00149163	4.33681e-19	2.34297e-18
CHORS	5-O-(1-Carboxyvinyl)-3-phosphoshikimate phosphate-lyase	3psme_c --> chor_c + pi_c	(0.0, 1000.0)	0.00261502	0.00751035	0	0	0.0133393	0.0142958	0	0	NF	0.00757588	-6.55214e-16	0	0.0267478	0.0267478	0	0	NF	0	0.00997992	0.0120677	0	0	NF	NF	0	0	-1.24603e-18	0	NF	4.06476e-20	NF	NF	0.00166332	0.00170678	4.33681e-19	0
CITL	Citrate oxaloacetate-lyase ((pro-3S)-CH2COO- --acetate)	cit_c <=> ac_c + oaa_c	(-1000.0, 1000.0)	-0.164649	-0.472872	-1.07015	-1.45419	-0.839882	-0.900101	-0.783397	-0.876915	NF	-0.476999	-0.572309	-1.78056	-0.102389	-1.68411	-0.375369	-7.52902	NF	-1.48199	-0.0382027	-0.759814	-0.730418	-3.11227	NF	NF	-0.750691	-1.09296	-0.205835	-0.386243	NF	-0.300198	NF	NF	-0.00636712	-0.00653348	3.47812e-16	-0.144513
CITt2r	Citric acid transport	cit_e + h_e <=> cit_c + h_c	(-1000.0, 1000.0)	0	0	0	0	1.11022e-16	0	0	0	NF	0	0	0	0	0	0	0	NF	0	0	0	0	0	NF	NF	0	0	0	0	NF	0	NF	NF	0	0	0	0
Clt	chloride ion transport out via diffusion	cl_e --> cl_c	(0.0, 0.0)	0	0	0	0	0	0	0	0	NF	0	0	0	0	0	0	0	NF	0	0	0	0	0	NF	NF	0	0	0	0	NF	0	NF	NF	0	0	0	0
Cltd	HCl transport	cl_c + h_c <=> cl_e + h_e	(-1000.0, 1000.0)	2.67869	9.86159	13.0163	7.8545	12.0865	5.34466	3.38043	2.59127	NF	20	20	20	20	20	20	20	NF	7.37735	20	20	20	20	NF	NF	20	20	20	20	NF	20	NF	NF	20	20	20	20
CLtex	chloride (Cl-1) transport via diffusion (extracellular to periplasm)	cl_e <=> cl_p	(-1000.0, 1000.0)	-10	-10	-10	-10	-10	-10	-10	-10	NF	-10	-10	-10	-10	-10	-10	-10	NF	-10	-10	-10	-10	-10	NF	NF	0	0	0	0	NF	0	NF	NF	0	0	0	0
CMPA_1	N-Carbamoylputrescine amidohydrolase	Ncbmpts_c + h2o_c + 2.0 h_c --> co2_c + nh4_c + ptrc_c	(0.0, 1000.0)	0	0	0	0	0	0	0	0	NF	0	0	0	0	0	0	0	NF	0	0	0	0	0	NF	NF	0	0	0	0	NF	0	NF	NF	0	0	0	0
CO2t	CO2 transporter via diffusion	co2_e <=> co2_c	(-1000.0, 1000.0)	-0.116221	-0.699537	-3.71636	-3.49338	0.195973	-0.212665	-0.00658087	-4.21331	NF	-5.71	-8.56772	-7.2566	-5.3979	-5.3979	-7.65867	-9.26538	NF	-8.39646	-8.2829	-7.92369	-9.16758	-16.2614	NF	NF	-15.3022	-22.6297	-11.2925	-13.268	NF	-9.17609	NF	NF	-9.71382	-9.70634	-10.9142	-12.0346
CO2tex	CO2 transport via diffusion (extracellular to periplasm)	co2_e <=> co2_p	(-1000.0, 1000.0)	0	0	0	0	0	0	0	0	NF	0	0	0	0	0	0	0	NF	0	0	0	0	0	NF	NF	0	0	0	0	NF	0	NF	NF	0	0	0	0
COBALTt5	cobalt transport in/out via permease (no H+)	cobalt2_c <=> cobalt2_e	(-1000.0, 1000.0)	-1.0842e-19	-3.65918e-19	2.05276e-17	0	0	0	2.96349e-18	0	NF	-2.73874e-20	4.51751e-21	0	0	0	0	0	NF	1.02927e-16	2.1684e-18	0	0	0	NF	NF	1.77293e-16	0	-1.41731e-17	0	NF	0	NF	NF	0	0	0	0
CODH_ACS	CODH/Acetyl-CoA synthase (Wood-Ljundahl)	co2_c + coa_c + 2.0 fdxrd_c + h_c + mecfsp_c <=> accoa_c + cfesp_c + 2.0 fdxox_c + h2o_c	(-1000.0, 1000.0)	0.459472	4.89898	1.11636	2.95991	2.34379	1.66645	0.873062	1.33203	NF	9.9679	0.572909	9.03665	1.53626	3.11798	0.756215	9.31507	NF	3.06588	0.573197	1.40673	0.814019	2.28417	NF	NF	0.836613	1.21805	0.229394	0.430451	NF	0.310068	NF	NF	0.0955328	0.0980289	0.0192926	0.16763
CODSCL5BMT	S-adenosyl-L-methionine:cobalt-precorrin-5B (C1)-methyltransferase	amet_c + codscl5b_c <=> ahcys_c + copre6_c + h_c	(-1000.0, 1000.0)	1.0842e-19	1.12938e-19	-2.05276e-17	2.60209e-19	0	0	-2.96349e-18	0	NF	2.73874e-20	-4.51751e-21	-5.72459e-18	0	0	0	0	NF	-1.02927e-16	-2.1684e-18	0	0	0	NF	NF	-1.77293e-16	0	1.41731e-17	0	NF	0	NF	NF	0	0	0	0
CODSCL5DA	cobalt-precorrin 5A acylhydrolase	copre5_c + h2o_c <=> acald_c + codscl5b_c + h_c	(-1000.0, 1000.0)	1.0842e-19	3.65918e-19	-2.05276e-17	2.60209e-19	0	0	-2.96349e-18	0	NF	2.73874e-20	-4.51751e-21	-5.72459e-18	0	0	0	0	NF	-1.02927e-16	-2.1684e-18	0	0	0	NF	NF	-1.77293e-16	0	1.41731e-17	0	NF	0	NF	NF	0	0	0	0
CODSCL6BMT	R07774	amet_c + codhpre6_c <=> ahcys_c + codscl7_c + h_c	(-1000.0, 1000.0)	1.0842e-19	1.12938e-19	-2.05276e-17	2.60209e-19	0	0	-2.96349e-18	0	NF	2.73874e-20	-4.51751e-21	-5.72459e-18	0	0	0	0	NF	-1.02927e-16	-2.1684e-18	0	0	0	NF	NF	-1.77293e-16	0	1.41731e-17	0	NF	0	NF	NF	0	0	0	0
CODSCL7MTDC	S-adenosyl-L-methionine:precorrin-7 C15-methyltransferase (C-12-decarboxylating)	amet_c + codscl7_c <=> ahcys_c + co2_c + copre8_c	(-1000.0, 1000.0)	1.0842e-19	1.12938e-19	-2.05276e-17	2.60209e-19	0	0	-2.96349e-18	0	NF	2.73874e-20	-4.51751e-21	-5.72459e-18	0	0	0	0	NF	-1.02927e-16	-2.1684e-18	0	0	0	NF	NF	-1.77293e-16	0	1.41731e-17	0	NF	0	NF	NF	0	0	0	0
COt	CO transporter via diffusion	co_e <=> co_c	(-1000.0, 1000.0)	0	0	0	0	0	0	0	0	NF	0	0	0	0	0	0	0	NF	0	0	0	0	0	NF	NF	0	0	0	0	NF	0	NF	NF	0	0	0	0
CPC2MT	S-adenosyl-L-methioninecobalt-factor-II C20-methyltransferase	amet_c + copre2_c <=> ahcys_c + copre3_c + h_c	(-1000.0, 1000.0)	1.0842e-19	3.65918e-19	-2.05276e-17	0	0	0	-2.96349e-18	0	NF	2.73874e-20	-4.51751e-21	0	0	0	0	0	NF	-1.02927e-16	-2.1684e-18	0	0	0	NF	NF	-1.77293e-16	0	1.41731e-17	0	NF	0	NF	NF	0	0	0	0
CPC3MT	precorrin-3B C17-methyltransferase	amet_c + copre3_c <=> ahcys_c + copre4_c	(-1000.0, 1000.0)	1.0842e-19	3.65918e-19	-2.05276e-17	2.60209e-19	0	0	-2.96349e-18	0	NF	2.73874e-20	-4.51751e-21	-5.72459e-18	0	0	0	0	NF	-1.02927e-16	-2.1684e-18	0	0	0	NF	NF	-1.77293e-16	0	1.41731e-17	0	NF	0	NF	NF	0	0	0	0
CPC4MT	cobalt-precorrin-4 methyltransferase	amet_c + copre4_c <=> ahcys_c + copre5_c + h_c	(-1000.0, 1000.0)	1.0842e-19	3.65918e-19	-2.05276e-17	2.60209e-19	0	0	-2.96349e-18	0	NF	2.73874e-20	-4.51751e-21	-5.72459e-18	0	0	0	0	NF	-1.02927e-16	-2.1684e-18	0	0	0	NF	NF	-1.77293e-16	0	1.41731e-17	0	NF	0	NF	NF	0	0	0	0
CPC6R	precorrin-6A reductase	copre6_c + h_c + nadph_c <=> codhpre6_c + nadp_c	(-1000.0, 1000.0)	1.0842e-19	1.12938e-19	-2.05276e-17	2.60209e-19	0	0	-2.96349e-18	0	NF	2.73874e-20	-4.51751e-21	-5.72459e-18	0	0	0	0	NF	-1.02927e-16	-2.1684e-18	0	0	0	NF	NF	-1.77293e-16	0	1.41731e-17	0	NF	0	NF	NF	0	0	0	0
CPC8MM	precorrin-8X methylmutase	copre8_c <=> cobya_c	(-1000.0, 1000.0)	0	0	0	0	0	0	0	0	NF	2.73874e-20	0	0	0	0	0	0	NF	0	1.23599e-17	0	0	0	NF	NF	0	0	0	0	NF	0	NF	NF	0	0	0	0
CPPPGO2	coproporphyrinogen-III:S-adenosyl-L-methionine oxidoreductase(decarboxylating)	2.0 amet_c + cpppg3_c --> 2.0 co2_c + 2.0 dad_5_c + 2.0 met__L_c + pppg9_c	(0.0, 1000.0)	0	0	0	0	0	0	0	0	NF	0	0	0	0	0	0	0	NF	0	0	0	0	0	NF	NF	0	0	0	0	NF	0	NF	NF	0	0	0	0
CS	Citrate oxaloacetate-lyase ((pro-3S)-CH2COO- - acetyl-CoA)	accoa_c + h2o_c + oaa_c --> cit_c + coa_c + h_c	(0.0, 1000.0)	0	2.84787	0	0	0	0	0	0	NF	7.89017	0	5.27406	0	0	0	0	NF	1.52147	0	0	0	0	NF	NF	0	0	0	0	NF	0	NF	NF	0	0	0	0
CTPS1	UTPammonia ligase(ADP-forming)	atp_c + nh4_c + utp_c --> adp_c + ctp_c + 2.0 h_c + pi_c	(0.0, 0.0)	0	0	0	0	0	0	0	0	NF	0	0	0	0	0	0	0	NF	0	0	0	0	0	NF	NF	0	0	0	0	NF	0	NF	NF	0	0	0	0
CTPS2	UTPammonia ligase(ADP-forming)	atp_c + gln__L_c + h2o_c + utp_c --> adp_c + ctp_c + glu__L_c + 2.0 h_c + pi_c	(0.0, 1000.0)	0.00164128	0.00471376	0.00502799	0.00979814	0.00837224	0.00897252	0.00975465	0.0109191	NF	0.00475489	6.5271e-05	0.0109956	0.0167878	0.0167878	0.0813849	0.0945256	NF	0.0067897	0.00626374	0.00757409	0.00909497	0.016016	NF	NF	0.00934741	0.0136092	0.002563	0.00480939	NF	0.00107372	NF	NF	0.00104396	0.00107123	0.00209884	0.00251484
Cuabc	Copper transport via ABC system	atp_c + cu2_e + h2o_c --> adp_c + cu2_c + h_c + pi_c	(0.0, 1000.0)	0	0	0	0	0	0	0	0	NF	0	0	0	0	0	0	0	NF	0	0	0	0	0	NF	NF	0	0	0	0	NF	0	NF	NF	0	0	0	0
Cut1	Copper export via ATPase	atp_c + cu2_c + h2o_c --> adp_c + cu2_e + h_c + pi_c	(0.0, 0.0)	0	0	0	0	0	0	0	0	NF	0	0	0	0	0	0	0	NF	0	0	0	0	0	NF	NF	0	0	0	0	NF	0	NF	NF	0	0	0	0
CYRDAAT	ATPcob(I)yrinic acid-a,c-diamide Cobeta-adenosyltransferase	atp_c + co1dam_c + h_c <=> adcobdam_c + pppi_c	(-1000.0, 1000.0)	0	0	0	0	0	0	0	0	NF	2.73874e-20	0	0	0	0	0	0	NF	0	1.23599e-17	0	0	0	NF	NF	0	0	0	0	NF	0	NF	NF	0	0	0	0
CYSabc	ATP phosphohydrolase (polar-amino-acid-importing)	atp_c + cys__L_e + h2o_c --> adp_c + cys__L_c + h_c + pi_c	(0.0, 0.0)	0	0	0	0	0	0	0	0	NF	0	0	0	0	0	0	0	NF	0	0	0	0	0	NF	NF	0	0	0	0	NF	0	NF	NF	0	0	0	0
CYSS	O3-Acetyl-L-serine acetate-lyase (adding hydrogen sulfide)	acser_c + h2s_c --> ac_c + cys__L_c + h_c	(0.0, 1000.0)	0.000896847	0.00257575	0	0	0.00457486	0.00490287	0	0	NF	0.00259822	0	4.26666e-18	0.0091734	0.0091734	0	0	NF	0	0.00342271	0.00413872	0	0	NF	NF	0	0	0	0	NF	0	NF	NF	0.000570451	0.000585356	0	-2.1684e-18
CYSt2r	TRANS-RXNBWI-115637.ce.maizeexp.CYS_CYS	cys__L_e + h_e <=> cys__L_c + h_c	(-1000.0, 1000.0)	0	0	0.00274745	0.00535401	0	0	0.00533025	0.00596655	NF	0	3.56661e-05	0.00600832	0	0	0.0444713	0.0516518	NF	0.00371011	0	0	0.00496978	0.00875165	NF	NF	0.00510772	0.0074365	0.0014005	0.00262801	NF	0.000586713	NF	NF	0	0	0.00114687	0.00137419
CYSTRS	CYSTEINE--TRNA-LIGASE-RXN.n	atp_c + cys__L_c + trnacys_c --> amp_c + cystrna_c + ppi_c	(0.0, 1000.0)	0.000896847	0.00257575	0.00274745	0.00535401	0.00457486	0.00490287	0.00533025	0.00596655	NF	0.00259822	3.56661e-05	0.00600832	0.0091734	0.0091734	0.0444713	0.0516518	NF	0.00371011	0.00342271	0.00413872	0.00496978	0.00875165	NF	NF	0.00510772	0.0074365	0.0014005	0.00262801	NF	0.000586713	NF	NF	0.000570451	0.000585356	0.00114687	0.00137419
CYTBr	cytochrome-bd reductase (menaquinol: 2 protons)	cytbdox_i + mql8_i <=> cytbdred_i + 2.0 h_c + mqn8_i	(-1000.0, 1000.0)	-9.41558	0	-1.16509e-15	0	0	0	0	0	NF	0	-10	-0.983661	0	0	0	0	NF	0	-2.13688	-1.87029	-10	0	NF	NF	0	0	0	0	NF	0	NF	NF	0	0	0	0
CYTD	Cytidine aminohydrolase	cytd_c + h2o_c + h_c --> nh4_c + uri_c	(0.0, 0.0)	0	0	0	0	0	0	0	0	NF	0	0	0	0	0	0	0	NF	0	0	0	0	0	NF	NF	0	0	0	0	NF	0	NF	NF	0	0	0	0
CYTDK1	ATPcytidine 5'-phosphotransferase	atp_c + cytd_c --> adp_c + cmp_c + h_c	(0.0, 1000.0)	0	0	0	0	0	0	0	0	NF	0	0	0	0	0	0	0	NF	0	0	0	0	0	NF	NF	0	0	0	0	NF	0	NF	NF	0	0	0	0
CYTDK2	GTPcytidine 5'-phosphotransferase	cytd_c + gtp_c --> cmp_c + gdp_c + h_c	(0.0, 1000.0)	0	0	0	0	0	0	0	0	NF	0	0	0	0	0	0	0	NF	0	0	0	0	0	NF	NF	0	0	0	0	NF	0	NF	NF	0	0	0	0
CYTK1	ATPCMP phosphotransferase	atp_c + cmp_c <=> adp_c + cdp_c	(-1000.0, 1000.0)	0.0165519	0.0475371	0.050706	0.0988118	0.084432	0.0904856	0.0983733	0.110117	NF	0.0479519	0.000658242	0.110887	0.169301	0.169301	0.820747	0.953267	NF	0.0684725	0.0631683	0.0763828	0.0917205	0.161517	NF	NF	0.0942663	0.137245	0.0258472	0.0485016	NF	0.0108282	NF	NF	0.0105281	0.0108031	0.0211663	0.0253616
CYTK2	ATPCMP phosphotransferase	atp_c + dcmp_c <=> adp_c + dcdp_c	(-1000.0, 1000.0)	-0.000537612	-0.00154402	-0.00164695	-0.00320945	-0.00274238	-0.00293901	-0.0031952	-0.00357663	NF	-0.0015575	-2.13799e-05	-0.00360167	-0.00549896	-0.00549896	-0.0266582	-0.0309625	NF	-0.00222401	-0.00205173	-0.00248094	-0.00297912	-0.00524615	NF	NF	-0.00306181	-0.00445779	-0.000839528	-0.00157535	NF	-0.000351703	NF	NF	-0.000341955	-0.00035089	-0.000687489	-0.000823754
DADK	ATPAMP phosphotransferase	atp_c + damp_c <=> adp_c + dadp_c	(-1000.0, 1000.0)	0	0	0	0	0	0	0	0	NF	0	0	0	0	0	0	0	NF	0	0	0	0	0	NF	NF	1.249e-16	0	2.81343e-16	0	NF	0	NF	NF	0	0	0	0
DALAt2r	D-alanine transport in via proton symport	ala__D_e + h_e <=> ala__D_c + h_c	(-1000.0, 1000.0)	0	0	0	0	0	0	0	0	NF	0	0	0	0	0	0	0	NF	0	0	0	0	0	NF	NF	0	0	0	0	NF	0	NF	NF	0	0	0	0
DAPDC	meso-2,6-Diaminoheptanedioate carboxy-lyase	26dap__M_c + h_c --> co2_c + lys__L_c	(0.0, 1000.0)	0.00276771	0.00794888	0	0	0.0141182	0.0151305	0	0	NF	0.00801824	0	0	0.0283095	0.0283095	0	0	NF	0	0.0105626	0.0127723	0	0	NF	NF	0	0	0	0	NF	0	NF	NF	0.00176044	0.00180644	0	0
DAPE	LL-2,6-Diaminoheptanedioate 2-epimerase	26dap_LL_c <=> 26dap__M_c	(-1000.0, 1000.0)	0.00420302	0.0120711	0.004397	0.00856853	0.0214398	0.022977	0.0085305	0.00954883	NF	0.0121764	5.70799e-05	0.00961567	0.0429906	0.0429906	0.0711716	0.0826632	NF	0.00593764	0.0160403	0.0193959	0.0079536	0.0140061	NF	NF	0.00817437	0.0119013	0.00224136	0.00420584	NF	0.000938972	NF	NF	0.00267339	0.00274324	0.00183545	0.00219925
DASYN120	CDP-diacylglycerol synthetase (n-C120)	ctp_c + h_c + pa120_c <=> cdpdddecg_c + ppi_c	(-1000.0, 1000.0)	0	0	0	0	0	0	0	0	NF	0	0	0	0	0	0	0	NF	0	0	0	0	0	NF	NF	0	0	0	0	NF	0	NF	NF	0	0	0	0
DASYN140	CDP-diacylglycerol synthetase (n-C140)	ctp_c + h_c + pa140_c <=> cdpdtdecg_c + ppi_c	(-1000.0, 1000.0)	0	0	0	0	0	0	0	0	NF	0	0	0	0	1.12406e-17	0	0	NF	0	0	8.67362e-19	2.60209e-18	0	NF	NF	0	0	0	0	NF	0	NF	NF	0	0	0	0
DASYN141	CDP-diacylglycerol synthetase (n-C141)	ctp_c + h_c + pa141_c <=> cdpdtdec7eg_c + ppi_c	(-1000.0, 1000.0)	0	0	0	0	0	0	0	0	NF	0	0	0	0	0	0	0	NF	0	0	0	0	0	NF	NF	0	0	0	0	NF	0	NF	NF	0	0	0	0
DASYN160	CDP-diacylglycerol synthetase (n-C160)	ctp_c + h_c + pa160_c <=> cdpdhdecg_c + ppi_c	(-1000.0, 1000.0)	0.000763505	0.00219279	0.00233896	0.00455798	0.00389467	0.00417391	0.00453775	0.00507945	NF	0.00221192	3.03633e-05	0.00511501	0.0078095	0.0078095	0.0378593	0.0439722	NF	0.00315849	0.00291382	0.00352338	0.00423088	0.00745046	NF	NF	0.00434831	0.00633085	0.00119228	0.00223728	NF	0.000499481	NF	NF	0.000485637	0.000498326	0.000976356	0.00116988
DASYN161	CDP-diacylglycerol synthetase (n-C161)	ctp_c + h_c + pa161_c <=> cdpdhdec9eg_c + ppi_c	(-1000.0, 1000.0)	6.11986e-19	0	0	0	0	0	0	0	NF	0	0	0	0	0	0	0	NF	0	0	0	0	0	NF	NF	0	0	0	0	NF	0	NF	NF	0	0	0	0
DASYN180	CDP-diacylglycerol synthetase (n-C180)	ctp_c + h_c + pa180_c <=> cdpdodecg_c + ppi_c	(-1000.0, 1000.0)	0	0	0	6.93889e-18	-6.55966e-18	0	0	0	NF	0	0	0	3.46945e-18	-2.77556e-17	0	0	NF	0	0	0	1.14602e-17	0	NF	NF	0	0	0	0	NF	0	NF	NF	0	0	0	0
DASYN181	CDP-diacylglycerol synthetase (n-C181)	ctp_c + h_c + pa181_c <=> cdpdodec11eg_c + ppi_c	(-1000.0, 1000.0)	0	0	0	0	0	0	0	0	NF	0	0	0	0	0	0	0	NF	0	8.09713e-18	0	0	0	NF	NF	0	0	0	0	NF	0	NF	NF	0	0	0	0
DB4PS	3,4-Dihydroxy-2-butanone 4-phosphate synthase	ru5p__D_c --> db4p_c + for_c + h_c	(0.0, 1000.0)	0	0	0	0	0	0	0	0	NF	0	0	1.39461e-17	0	0	0	0	NF	0	2.47198e-17	0	0	0	NF	NF	0	0	0	0	NF	0	NF	NF	0	0	0	0
DCMPDA	dCMP aminohydrolase	dcmp_c + h2o_c + h_c --> dump_c + nh4_c	(0.0, 1000.0)	0.000537612	0.00154402	0.00164695	0.00320945	0.00274238	0.00293901	0.0031952	0.00357663	NF	0.0015575	2.13799e-05	0.00360167	0.00549896	0.00549896	0.0266582	0.0309625	NF	0.00222401	0.00205173	0.00248094	0.00297912	0.00524615	NF	NF	0.00306181	0.00445779	0.000839528	0.00157535	NF	0.000351703	NF	NF	0.000341955	0.00035089	0.000687489	0.000823754
DCMtex	1,1,1-TCA transport	dcm_p <=> dcm_e	(-1000.0, 1000.0)	8.66066	5.0692	3.49187	6.07275	3.95677	7.32767	8.30978	8.70436	NF	0	0	2.22045e-13	0	0	0	0	NF	6.31132	0	0	0	0	NF	NF	-10	-10	-10	-10	NF	-10	NF	NF	-10	-10	-10	-10
DCMtpp	DCM diffusion	dcm_p <=> dcm_c	(-1000.0, 1000.0)	1.33934	4.9308	6.50813	3.92725	6.04323	2.67233	1.69022	1.29564	NF	10	10	10	10	10	10	10	NF	3.68868	10	10	10	10	NF	NF	10	10	10	10	NF	10	NF	NF	10	10	10	10
DCYTD	Deoxycytidine aminohydrolase	dcyt_c + h2o_c + h_c --> duri_c + nh4_c	(0.0, 1000.0)	0	0	0	1.30104e-18	8.67362e-19	-2.0383e-17	0	0	NF	-1.12215e-16	5.0822e-21	6.15827e-17	0	0	0	0	NF	0	-4.2786e-17	-1.30104e-18	0	0	NF	NF	0	0	0	0	NF	0	NF	NF	0	0	0	0
DDPA	PhosphoenolpyruvateD-erythrose-4-phosphate	e4p_c + h2o_c + pep_c --> 2dda7p_c + pi_c	(0.0, 1000.0)	0.00261502	0.00751035	0	0	0.0133393	0.0142958	0	0	NF	0.00757588	-6.55214e-16	0	0.0267478	0.0267478	0	0	NF	0	0.00997992	0.0120677	0	0	NF	NF	0	0	-1.24603e-18	0	NF	4.06476e-20	NF	NF	0.00166332	0.00170678	4.33681e-19	0
DEBUG_10fthf	DEBUG_10-Formyltetrahydrofolate	10fthf_c -->	(0.0, 0.0)	0	0	0	0	0	0	0	0	NF	0	0	0	0	0	0	0	NF	0	0	0	0	0	NF	NF	0	0	0	0	NF	0	NF	NF	0	0	0	0
DEBUG_2dmmq8	DEBUG_2-Demethylmenaquinone 8	2dmmq8_c -->	(0.0, 0.0)	0	0	0	0	0	0	0	0	NF	0	0	0	0	0	0	0	NF	0	0	0	0	0	NF	NF	0	0	0	0	NF	0	NF	NF	0	0	0	0
DEBUG_5mthf	DEBUG_5-Methyltetrahydrofolate	5mthf_c -->	(0.0, 0.0)	0	0	0	0	0	0	0	0	NF	0	0	0	0	0	0	0	NF	0	0	0	0	0	NF	NF	0	0	0	0	NF	0	NF	NF	0	0	0	0
DEBUG_acylcarrierprotein	DEBUG_ACP	ACP_c -->	(0.0, 0.0)	0	0	0	0	0	0	0	0	NF	0	0	0	0	0	0	0	NF	0	0	0	0	0	NF	NF	0	0	0	0	NF	0	NF	NF	0	0	0	0
DEBUG_adp	DEBUG_ADP	adp_c -->	(0.0, 0.0)	0	0	0	0	0	0	0	0	NF	0	0	0	0	0	0	0	NF	0	0	0	0	0	NF	NF	0	0	0	0	NF	0	NF	NF	0	0	0	0
DEBUG_ala__L	DEBUG_L-Alanine	ala__L_c -->	(0.0, 0.0)	0	0	0	0	0	0	0	0	NF	0	0	0	0	0	0	0	NF	0	0	0	0	0	NF	NF	0	0	0	0	NF	0	NF	NF	0	0	0	0
DEBUG_alpha_5_6_Dimethylbenzimidazolyl_cobamide_coenzym	DEBUG_Calomide	adocbl_c -->	(0.0, 0.0)	0	0	0	0	0	0	0	0	NF	0	0	0	0	0	0	0	NF	0	0	0	0	0	NF	NF	0	0	0	0	NF	0	NF	NF	0	0	0	0
DEBUG_amet	DEBUG_S-Adenosyl-L-methionine	amet_c -->	(0.0, 0.0)	0	0	0	0	0	0	0	0	NF	0	0	0	0	0	0	0	NF	0	0	0	0	0	NF	NF	0	0	0	0	NF	0	NF	NF	0	0	0	0
DEBUG_Anteisoheptadecanoyllipoteichoic_acid_n_24_ala	DEBUG_Anteisoheptadecanoyllipoteichoic acid (n=24), linked, D-alanine substituted	ant24ds_c -->	(0.0, 0.0)	0	0	0	0	0	0	0	0	NF	0	0	0	0	0	0	0	NF	0	0	0	0	0	NF	NF	0	0	0	0	NF	0	NF	NF	0	0	0	0
DEBUG_Anteisoheptadecanoyllipoteichoic_acid_n_24_glc	DEBUG_Anteisoheptadecanoyllipoteichoic acid (n=24), linked, glucose substituted	antla24s_c -->	(0.0, 0.0)	0	0	0	0	0	0	0	0	NF	0	0	0	0	0	0	0	NF	0	0	0	0	0	NF	NF	0	0	0	0	NF	0	NF	NF	0	0	0	0
DEBUG_Anteisoheptadecanoyllipoteichoic_acid_n_24_Nac_glcam	DEBUG_Anteisoheptadecanoyllipoteichoic acid (n=24), linked, N-acetyl-D-glucosamine	ant24Nacds_c -->	(0.0, 0.0)	0	0	0	0	0	0	0	0	NF	0	0	0	0	0	0	0	NF	0	0	0	0	0	NF	NF	0	0	0	0	NF	0	NF	NF	0	0	0	0
DEBUG_Anteisoheptadecanoyllipoteichoic_acid_n_24_unsub	DEBUG_Anteisoheptadecanoyllipoteichoic acid (n=24), linked, unsubstituted	antla24u_c -->	(0.0, 0.0)	0	0	0	0	0	0	0	0	NF	0	0	0	0	0	0	0	NF	0	0	0	0	0	NF	NF	0	0	0	0	NF	0	NF	NF	0	0	0	0
DEBUG_apoACP	DEBUG_apo-ACP	apoACP_c -->	(0.0, 0.0)	0	0	0	0	0	0	0	0	NF	0	0	0	0	0	0	0	NF	0	0	0	0	0	NF	NF	0	0	0	0	NF	0	NF	NF	0	0	0	0
DEBUG_arg__L	DEBUG_L-Arginine	arg__L_c -->	(0.0, 0.0)	0	0	0	0	0	0	0	0	NF	0	0	0	0	0	0	0	NF	0	0	0	0	0	NF	NF	0	0	0	0	NF	0	NF	NF	0	0	0	0
DEBUG_asn__L	DEBUG_L-Asparagine	asn__L_c -->	(0.0, 0.0)	0	0	0	0	0	0	0	0	NF	0	0	0	0	0	0	0	NF	0	0	0	0	0	NF	NF	0	0	0	0	NF	0	NF	NF	0	0	0	0
DEBUG_asp__L	DEBUG_L-Aspartate	asp__L_c -->	(0.0, 0.0)	0	0	0	0	0	0	0	0	NF	0	0	0	0	0	0	0	NF	0	0	0	0	0	NF	NF	0	0	0	0	NF	0	NF	NF	0	0	0	0
DEBUG_atp	DEBUG Adenosine 5'-triphosphate	atp_c -->	(0.0, 0.0)	0	0	0	0	0	0	0	0	NF	0	0	0	0	0	0	0	NF	0	0	0	0	0	NF	NF	0	0	0	0	NF	0	NF	NF	0	0	0	0
DEBUG_Biomass	DEBUG_Biomass	Biomass_c -->	(0.0, 1000.0)	0.0110246	0.0316625	0.0337732	0.0658145	0.0562367	0.0602688	0.0655224	0.0733442	NF	0.0319388	0.000438428	0.0738576	0.112765	0.112765	0.546666	0.634933	NF	0.0456067	0.0420739	0.0508755	0.0610913	0.10758	NF	NF	0.062787	0.0914137	0.0172158	0.0323049	NF	0.0072122	NF	NF	0.00701231	0.00719553	0.014098	0.0168923
DEBUG_ca2	DEBUG_Ca2+	ca2_c -->	(0.0, 0.0)	0	0	0	0	0	0	0	0	NF	0	0	0	0	0	0	0	NF	0	0	0	0	0	NF	NF	0	0	0	0	NF	0	NF	NF	0	0	0	0
DEBUG_cl	DEBUG_Cl-	cl_c -->	(0.0, 0.0)	0	0	0	0	0	0	0	0	NF	0	0	0	0	0	0	0	NF	0	0	0	0	0	NF	NF	0	0	0	0	NF	0	NF	NF	0	0	0	0
DEBUG_coa	DEBUG_CoA	coa_c -->	(0.0, 0.0)	0	0	0	0	0	0	0	0	NF	0	0	0	0	0	0	0	NF	0	0	0	0	0	NF	NF	0	0	0	0	NF	0	NF	NF	0	0	0	0
DEBUG_cobalt2	DEBUG_Co2+	cobalt2_c -->	(0.0, 0.0)	0	0	0	0	0	0	0	0	NF	0	0	0	0	0	0	0	NF	0	0	0	0	0	NF	NF	0	0	0	0	NF	0	NF	NF	0	0	0	0
DEBUG_ctp	DEBUG Cytidine triphosphate	ctp_c -->	(0.0, 0.0)	0	0	0	0	0	0	0	0	NF	0	0	0	0	0	0	0	NF	0	0	0	0	0	NF	NF	0	0	0	0	NF	0	NF	NF	0	0	0	0
DEBUG_cu2	DEBUG_Cu2+	cu2_c -->	(0.0, 0.0)	0	0	0	0	0	0	0	0	NF	0	0	0	0	0	0	0	NF	0	0	0	0	0	NF	NF	0	0	0	0	NF	0	NF	NF	0	0	0	0
DEBUG_cys__L	DEBUG_L-Cysteine	cys__L_c -->	(0.0, 0.0)	0	0	0	0	0	0	0	0	NF	0	0	0	0	0	0	0	NF	0	0	0	0	0	NF	NF	0	0	0	0	NF	0	NF	NF	0	0	0	0
DEBUG_datp	DEBUG_dATP	datp_c -->	(0.0, 0.0)	0	0	0	0	0	0	0	0	NF	0	0	0	0	0	0	0	NF	0	0	0	0	0	NF	NF	0	0	0	0	NF	0	NF	NF	0	0	0	0
DEBUG_dctp	DEBUG_dCTP	dctp_c -->	(0.0, 0.0)	0	0	0	0	0	0	0	0	NF	0	0	0	0	0	0	0	NF	0	0	0	0	0	NF	NF	0	0	0	0	NF	0	NF	NF	0	0	0	0
DEBUG_dgtp	DEBUG_dGTP	dgtp_c -->	(0.0, 0.0)	0	0	0	0	0	0	0	0	NF	0	0	0	0	0	0	0	NF	0	0	0	0	0	NF	NF	0	0	0	0	NF	0	NF	NF	0	0	0	0
DEBUG_dna	DEBUG DNA composite	dna_1g_c -->	(0.0, 0.0)	0	0	0	0	0	0	0	0	NF	0	0	0	0	0	0	0	NF	0	0	0	0	0	NF	NF	0	0	0	0	NF	0	NF	NF	0	0	0	0
DEBUG_dttp	DEBUG_TTP	dttp_c -->	(0.0, 0.0)	0	0	0	0	0	0	0	0	NF	0	0	0	0	0	0	0	NF	0	0	0	0	0	NF	NF	0	0	0	0	NF	0	NF	NF	0	0	0	0
DEBUG_fad	DEBUG_FAD	fad_c -->	(0.0, 0.0)	0	0	0	0	0	0	0	0	NF	0	0	0	0	0	0	0	NF	0	0	0	0	0	NF	NF	0	0	0	0	NF	0	NF	NF	0	0	0	0
DEBUG_fe2	DEBUG_Fe2+	fe2_c -->	(0.0, 0.0)	0	0	0	0	0	0	0	0	NF	0	0	0	0	0	0	0	NF	0	0	0	0	0	NF	NF	0	0	0	0	NF	0	NF	NF	0	0	0	0
DEBUG_fe3	DEBUG_fe3	fe3_c -->	(0.0, 0.0)	0	0	0	0	0	0	0	0	NF	0	0	0	0	0	0	0	NF	0	0	0	0	0	NF	NF	0	0	0	0	NF	0	NF	NF	0	0	0	0
DEBUG_gln__L	DEBUG_L-Glutamine	gln__L_c -->	(0.0, 0.0)	0	0	0	0	0	0	0	0	NF	0	0	0	0	0	0	0	NF	0	0	0	0	0	NF	NF	0	0	0	0	NF	0	NF	NF	0	0	0	0
DEBUG_glu__L	DEBUG_L-Glutamate	glu__L_c -->	(0.0, 0.0)	0	0	0	0	0	0	0	0	NF	0	0	0	0	0	0	0	NF	0	0	0	0	0	NF	NF	0	0	0	0	NF	0	NF	NF	0	0	0	0
DEBUG_gly	DEBUG_Glycine	gly_c -->	(0.0, 0.0)	0	0	0	0	0	0	0	0	NF	0	0	0	0	0	0	0	NF	0	0	0	0	0	NF	NF	0	0	0	0	NF	0	NF	NF	0	0	0	0
DEBUG_gtp	DEBUG Guanosine 5'-triphosphate	gtp_c -->	(0.0, 0.0)	0	0	0	0	0	0	0	0	NF	0	0	0	0	0	0	0	NF	0	0	0	0	0	NF	NF	0	0	0	0	NF	0	NF	NF	0	0	0	0
DEBUG_h	DEBUG_H+	h_c -->	(0.0, 0.0)	0	0	0	0	0	0	0	0	NF	0	0	0	0	0	0	0	NF	0	0	0	0	0	NF	NF	0	0	0	0	NF	0	NF	NF	0	0	0	0
DEBUG_h2o	DEBUG_H2O	h2o_c -->	(0.0, 0.0)	0	0	0	0	0	0	0	0	NF	0	0	0	0	0	0	0	NF	0	0	0	0	0	NF	NF	0	0	0	0	NF	0	NF	NF	0	0	0	0
DEBUG_his__L	DEBUG_L-Histidine	his__L_c -->	(0.0, 0.0)	0	0	0	0	0	0	0	0	NF	0	0	0	0	0	0	0	NF	0	0	0	0	0	NF	NF	0	0	0	0	NF	0	NF	NF	0	0	0	0
DEBUG_ile__L	DEBUG_L-Isoleucine	ile__L_c -->	(0.0, 0.0)	0	0	0	0	0	0	0	0	NF	0	0	0	0	0	0	0	NF	0	0	0	0	0	NF	NF	0	0	0	0	NF	0	NF	NF	0	0	0	0
DEBUG_Isoheptadecanoyllipoteichoic_acid_n_24_ala	DEBUG_Isoheptadecanoyllipoteichoic acid (n=24), linked, D-alanine substituted	iso24ds_c -->	(0.0, 0.0)	0	0	0	0	0	0	0	0	NF	0	0	0	0	0	0	0	NF	0	0	0	0	0	NF	NF	0	0	0	0	NF	0	NF	NF	0	0	0	0
DEBUG_Isoheptadecanoyllipoteichoic_acid_n_24_glc	DEBUG_Isoheptadecanoyllipoteichoic acid (n=24), linked, glucose substituted	isohep24s_c -->	(0.0, 0.0)	0	0	0	0	0	0	0	0	NF	0	0	0	0	0	0	0	NF	0	0	0	0	0	NF	NF	0	0	0	0	NF	0	NF	NF	0	0	0	0
DEBUG_Isoheptadecanoyllipoteichoic_acid_n_24_Nac_glcam	DEBUG_Isoheptadecanoyllipoteichoic acid (n=24), linked, N-acetyl-D-glucosamine	isoh24s_c -->	(0.0, 0.0)	0	0	0	0	0	0	0	0	NF	0	0	0	0	0	0	0	NF	0	0	0	0	0	NF	NF	0	0	0	0	NF	0	NF	NF	0	0	0	0
DEBUG_Isoheptadecanoyllipoteichoic_acid_n_24_unsub	DEBUG_Isoheptadecanoyllipoteichoic acid (n=24), linked, unsubstituted	isohep24u_c -->	(0.0, 0.0)	0	0	0	0	0	0	0	0	NF	0	0	0	0	0	0	0	NF	0	0	0	0	0	NF	NF	0	0	0	0	NF	0	NF	NF	0	0	0	0
DEBUG_k	DEBUG_K+	k_c -->	(0.0, 0.0)	0	0	0	0	0	0	0	0	NF	0	0	0	0	0	0	0	NF	0	0	0	0	0	NF	NF	0	0	0	0	NF	0	NF	NF	0	0	0	0
DEBUG_leu__L	DEBUG_L-Leucine	leu__L_c -->	(0.0, 0.0)	0	0	0	0	0	0	0	0	NF	0	0	0	0	0	0	0	NF	0	0	0	0	0	NF	NF	0	0	0	0	NF	0	NF	NF	0	0	0	0
DEBUG_lys__L	DEBUG_L-Lysine	lys__L_c -->	(0.0, 0.0)	0	0	0	0	0	0	0	0	NF	0	0	0	0	0	0	0	NF	0	0	0	0	0	NF	NF	0	0	0	0	NF	0	NF	NF	0	0	0	0
DEBUG_met__L	DEBUG_L-Methionine	met__L_c -->	(0.0, 0.0)	0	0	0	0	0	0	0	0	NF	0	0	0	0	0	0	0	NF	0	0	0	0	0	NF	NF	0	0	0	0	NF	0	NF	NF	0	0	0	0
DEBUG_mg2	DEBUG_Mg	mg2_c -->	(0.0, 0.0)	0	0	0	0	0	0	0	0	NF	0	0	0	0	0	0	0	NF	0	0	0	0	0	NF	NF	0	0	0	0	NF	0	NF	NF	0	0	0	0
DEBUG_mn2	DEBUG_Mn2+	mn2_c -->	(0.0, 0.0)	0	0	0	0	0	0	0	0	NF	0	0	0	0	0	0	0	NF	0	0	0	0	0	NF	NF	0	0	0	0	NF	0	NF	NF	0	0	0	0
DEBUG_mql	DEBUG_mql	mql8_i -->	(0.0, 0.0)	0	0	0	0	0	0	0	0	NF	0	0	0	0	0	0	0	NF	0	0	0	0	0	NF	NF	0	0	0	0	NF	0	NF	NF	0	0	0	0
DEBUG_mqn8	DEBUG_Menaquinone 8	mqn8_c -->	(0.0, 0.0)	0	0	0	0	0	0	0	0	NF	0	0	0	0	0	0	0	NF	0	0	0	0	0	NF	NF	0	0	0	0	NF	0	NF	NF	0	0	0	0
DEBUG_Myristoylcardiolipin	DEBUG_Myristoylcardiolipin (B. subtilis)	mycard_c -->	(0.0, 0.0)	0	0	0	0	0	0	0	0	NF	0	0	0	0	0	0	0	NF	0	0	0	0	0	NF	NF	0	0	0	0	NF	0	NF	NF	0	0	0	0
DEBUG_nad	DEBUG_NAD	nad_c -->	(0.0, 0.0)	0	0	0	0	0	0	0	0	NF	0	0	0	0	0	0	0	NF	0	0	0	0	0	NF	NF	0	0	0	0	NF	0	NF	NF	0	0	0	0
DEBUG_nadh	DEBUG_nadh	nadh_c -->	(0.0, 0.0)	0	0	0	0	0	0	0	0	NF	0	0	0	0	0	0	0	NF	0	0	0	0	0	NF	NF	0	0	0	0	NF	0	NF	NF	0	0	0	0
DEBUG_nadp	DEBUG_NADP	nadp_c -->	(0.0, 0.0)	0	0	0	0	0	0	0	0	NF	0	0	0	0	0	0	0	NF	0	0	0	0	0	NF	NF	0	0	0	0	NF	0	NF	NF	0	0	0	0
DEBUG_Palmitoylcardiolipin	DEBUG_Palmitoylcardiolipin (B. subtilis)	palmcdlpn_c -->	(0.0, 0.0)	0	0	0	0	0	0	0	0	NF	0	0	0	0	0	0	0	NF	0	0	0	0	0	NF	NF	0	0	0	0	NF	0	NF	NF	0	0	0	0
DEBUG_pe140	DEBUG_phosphatidylethanolamine ditetradecanoyl	pe140_c -->	(0.0, 0.0)	0	0	0	0	0	0	0	0	NF	0	0	0	0	0	0	0	NF	0	0	0	0	0	NF	NF	0	0	0	0	NF	0	NF	NF	0	0	0	0
DEBUG_pe160	DEBUG_phosphatidylethanolamine dihexadecanoyl	pe160_c -->	(0.0, 0.0)	0	0	0	0	0	0	0	0	NF	0	0	0	0	0	0	0	NF	0	0	0	0	0	NF	NF	0	0	0	0	NF	0	NF	NF	0	0	0	0
DEBUG_peptidoglycan	DEBUG Peptidoglycan polymer	peptidoglycan_1g_c -->	(0.0, 0.0)	0	0	0	0	0	0	0	0	NF	0	0	0	0	0	0	0	NF	0	0	0	0	0	NF	NF	0	0	0	0	NF	0	NF	NF	0	0	0	0
DEBUG_Peptidoglycan_polymer_n	DEBUG_Peptidoglycan polymer (n subunits)	peptidon_c -->	(0.0, 0.0)	0	0	0	0	0	0	0	0	NF	0	0	0	0	0	0	0	NF	0	0	0	0	0	NF	NF	0	0	0	0	NF	0	NF	NF	0	0	0	0
DEBUG_Peptidoglycan_polymer_n1	DEBUG_Peptidoglycan polymer (n-1 subunits)	peptidon1_c -->	(0.0, 0.0)	0	0	0	0	0	0	0	0	NF	0	0	0	0	0	0	0	NF	0	0	0	0	0	NF	NF	0	0	0	0	NF	0	NF	NF	0	0	0	0
DEBUG_pg	DEBUG pg monounsaturated	pg_monounsat_1g_c -->	(0.0, 0.0)	0	0	0	0	0	0	0	0	NF	0	0	0	0	0	0	0	NF	0	0	0	0	0	NF	NF	0	0	0	0	NF	0	NF	NF	0	0	0	0
DEBUG_pg140	DEBUG_Phosphatidylglycerol ditetradecanoyl	pg140_c -->	(0.0, 0.0)	0	0	0	0	0	0	0	0	NF	0	0	0	0	0	0	0	NF	0	0	0	0	0	NF	NF	0	0	0	0	NF	0	NF	NF	0	0	0	0
DEBUG_pg160	DEBUG_Phosphatidylglycerol dihexadecanoyl	pg160_c -->	(0.0, 0.0)	0	0	0	0	0	0	0	0	NF	0	0	0	0	0	0	0	NF	0	0	0	0	0	NF	NF	0	0	0	0	NF	0	NF	NF	0	0	0	0
DEBUG_pg180	DEBUG_Phosphatidylglycerol dioctadecanoyl	pg180_c -->	(0.0, 0.0)	0	0	0	0	0	0	0	0	NF	0	0	0	0	0	0	0	NF	0	0	0	0	0	NF	NF	0	0	0	0	NF	0	NF	NF	0	0	0	0
DEBUG_phe__L	DEBUG_L-Phenylalanine	phe__L_c -->	(0.0, 0.0)	0	0	0	0	0	0	0	0	NF	0	0	0	0	0	0	0	NF	0	0	0	0	0	NF	NF	0	0	0	0	NF	0	NF	NF	0	0	0	0
DEBUG_phem	DEBUG_Heme	pheme_c -->	(0.0, 0.0)	0	0	0	0	0	0	0	0	NF	0	0	0	0	0	0	0	NF	0	0	0	0	0	NF	NF	0	0	0	0	NF	0	NF	NF	0	0	0	0
DEBUG_phosphatidylethanolamine_dioctadecanoyl	DEBUG_phosphatidylethanolamine dioctadecanoyl	pe180_c -->	(0.0, 0.0)	0	0	0	0	0	0	0	0	NF	0	0	0	0	0	0	0	NF	0	0	0	0	0	NF	NF	0	0	0	0	NF	0	NF	NF	0	0	0	0
DEBUG_pi	DEBUG_Phosphate	pi_c -->	(0.0, 0.0)	0	0	0	0	0	0	0	0	NF	0	0	0	0	0	0	0	NF	0	0	0	0	0	NF	NF	0	0	0	0	NF	0	NF	NF	0	0	0	0
DEBUG_Prenol_45n_teichoic_acid	DEBUG_Prenol-45n teichoic acid	prenoN_acid_c -->	(0.0, 0.0)	0	0	0	0	0	0	0	0	NF	0	0	0	0	0	0	0	NF	0	0	0	0	0	NF	NF	0	0	0	0	NF	0	NF	NF	0	0	0	0
DEBUG_Prenol_45n_teichoic_acid_ala	DEBUG_Prenol-45n teichoic acid-alanine substituted	prenoN_alated_c -->	(0.0, 0.0)	0	0	0	0	0	0	0	0	NF	0	0	0	0	0	0	0	NF	0	0	0	0	0	NF	NF	0	0	0	0	NF	0	NF	NF	0	0	0	0
DEBUG_Prenol_45n_teichoic_acid_glc	DEBUG_Prenol-45n teichoic acid-glucose substituted	prenoN_ated_c -->	(0.0, 0.0)	0	0	0	0	0	0	0	0	NF	0	0	0	0	0	0	0	NF	0	0	0	0	0	NF	NF	0	0	0	0	NF	0	NF	NF	0	0	0	0
DEBUG_pro__L	DEBUG_L-Proline	pro__L_c -->	(0.0, 0.0)	0	0	0	0	0	0	0	0	NF	0	0	0	0	0	0	0	NF	0	0	0	0	0	NF	NF	0	0	0	0	NF	0	NF	NF	0	0	0	0
DEBUG_protein	DEBUG protein composite	protein_1g_c -->	(0.0, 0.0)	0	0	0	0	0	0	0	0	NF	0	0	0	0	0	0	0	NF	0	0	0	0	0	NF	NF	0	0	0	0	NF	0	NF	NF	0	0	0	0
DEBUG_ptrc	DEBUG_Putrescine	ptrc_c -->	(0.0, 0.0)	0	0	0	0	0	0	0	0	NF	0	0	0	0	0	0	0	NF	0	0	0	0	0	NF	NF	0	0	0	0	NF	0	NF	NF	0	0	0	0
DEBUG_ribflv	DEBUG_Riboflavin	ribflv_c -->	(0.0, 0.0)	0	0	0	0	0	0	0	0	NF	0	0	0	0	0	0	0	NF	0	0	0	0	0	NF	NF	0	0	0	0	NF	0	NF	NF	0	0	0	0
DEBUG_rna	DEBUG RNA composite	rna_1g_c -->	(0.0, 0.0)	0	0	0	0	0	0	0	0	NF	0	0	0	0	0	0	0	NF	0	0	0	0	0	NF	NF	0	0	0	0	NF	0	NF	NF	0	0	0	0
DEBUG_ser__L	DEBUG_L-Serine	ser__L_c -->	(0.0, 0.0)	0	0	0	0	0	0	0	0	NF	0	0	0	0	0	0	0	NF	0	0	0	0	0	NF	NF	0	0	0	0	NF	0	NF	NF	0	0	0	0
DEBUG_shem	DEBUG_Siroheme	sheme_c -->	(0.0, 0.0)	0	0	0	0	0	0	0	0	NF	0	0	0	0	0	0	0	NF	0	0	0	0	0	NF	NF	0	0	0	0	NF	0	NF	NF	0	0	0	0
DEBUG_so4	DEBUG_Sulfate	so4_c -->	(0.0, 0.0)	0	0	0	0	0	0	0	0	NF	0	0	0	0	0	0	0	NF	0	0	0	0	0	NF	NF	0	0	0	0	NF	0	NF	NF	0	0	0	0
DEBUG_Stearoylcardiolipin	DEBUG_Stearoylcardiolipin (B. subtilis)	strcdlpn_c -->	(0.0, 0.0)	0	0	0	0	0	0	0	0	NF	0	0	0	0	0	0	0	NF	0	0	0	0	0	NF	NF	0	0	0	0	NF	0	NF	NF	0	0	0	0
DEBUG_Stearoyllipoteichoic_acid_n_24_ala	DEBUG_Stearoyllipoteichoic acid (n=24), linked, D-alanine substituted	stear24ds_c -->	(0.0, 0.0)	0	0	0	0	0	0	0	0	NF	0	0	0	0	0	0	0	NF	0	0	0	0	0	NF	NF	0	0	0	0	NF	0	NF	NF	0	0	0	0
DEBUG_Stearoyllipoteichoic_acid_n_24_glc	DEBUG_Stearoyllipoteichoic acid (n=24), linked, glucose substituted	steart24s_c -->	(0.0, 0.0)	0	0	0	0	0	0	0	0	NF	0	0	0	0	0	0	0	NF	0	0	0	0	0	NF	NF	0	0	0	0	NF	0	NF	NF	0	0	0	0
DEBUG_Stearoyllipoteichoic_acid_n_24_Nacglcam	DEBUG_Stearoyllipoteichoic acid (n=24), linked, N-acetyl-D-glucosamine	stear24s_c -->	(0.0, 0.0)	0	0	0	0	0	0	0	0	NF	0	0	0	0	0	0	0	NF	0	0	0	0	0	NF	NF	0	0	0	0	NF	0	NF	NF	0	0	0	0
DEBUG_Stearoyllipoteichoic_acid_n_24_unsub	DEBUG_Stearoyllipoteichoic acid (n=24), linked, unsubstituted	steart24u_c -->	(0.0, 0.0)	0	0	0	0	0	0	0	0	NF	0	0	0	0	0	0	0	NF	0	0	0	0	0	NF	NF	0	0	0	0	NF	0	NF	NF	0	0	0	0
DEBUG_sym_Homospermidin	DEBUG_Homospermidine	hspmd_c -->	(0.0, 0.0)	0	0	0	0	0	0	0	0	NF	0	0	0	0	0	0	0	NF	0	0	0	0	0	NF	NF	0	0	0	0	NF	0	NF	NF	0	0	0	0
DEBUG_tcam_BS	DEBUG_tcam	tcam_c -->	(0.0, 0.0)	0	0	0	0	0	0	0	0	NF	0	0	0	0	0	0	0	NF	0	0	0	0	0	NF	NF	0	0	0	0	NF	0	NF	NF	0	0	0	0
DEBUG_thf	DEBUG_Tetrahydrofolate	thf_c -->	(0.0, 0.0)	0	0	0	0	0	0	0	0	NF	0	0	0	0	0	0	0	NF	0	0	0	0	0	NF	NF	0	0	0	0	NF	0	NF	NF	0	0	0	0
DEBUG_thr__L	DEBUG_L-Threonine	thr__L_c -->	(0.0, 0.0)	0	0	0	0	0	0	0	0	NF	0	0	0	0	0	0	0	NF	0	0	0	0	0	NF	NF	0	0	0	0	NF	0	NF	NF	0	0	0	0
DEBUG_trp__L	DEBUG_L-Tryptophan	trp__L_c -->	(0.0, 0.0)	0	0	0	0	0	0	0	0	NF	0	0	0	0	0	0	0	NF	0	0	0	0	0	NF	NF	0	0	0	0	NF	0	NF	NF	0	0	0	0
DEBUG_tyr__L	DEBUG_L-Tyrosine	tyr__L_c -->	(0.0, 0.0)	0	0	0	0	0	0	0	0	NF	0	0	0	0	0	0	0	NF	0	0	0	0	0	NF	NF	0	0	0	0	NF	0	NF	NF	0	0	0	0
DEBUG_udcpdp	DEBUG_Bactoprenyl diphosphate	dtpcudcpp_c -->	(0.0, 0.0)	0	0	0	0	0	0	0	0	NF	0	0	0	0	0	0	0	NF	0	0	0	0	0	NF	NF	0	0	0	0	NF	0	NF	NF	0	0	0	0
DEBUG_utp	DEBUG Uridine triphosphate	utp_c -->	(0.0, 0.0)	0	0	0	0	0	0	0	0	NF	0	0	0	0	0	0	0	NF	0	0	0	0	0	NF	NF	0	0	0	0	NF	0	NF	NF	0	0	0	0
DEBUG_val__L	DEBUG_L-Valine	val__L_c -->	(0.0, 0.0)	0	0	0	0	0	0	0	0	NF	0	0	0	0	0	0	0	NF	0	0	0	0	0	NF	NF	0	0	0	0	NF	0	NF	NF	0	0	0	0
DEBUG_zn2	DEBUG_Zn2+	zn2_c -->	(0.0, 0.0)	0	0	0	0	0	0	0	0	NF	0	0	0	0	0	0	0	NF	0	0	0	0	0	NF	NF	0	0	0	0	NF	0	NF	NF	0	0	0	0
DGK1	ATP(d)GMP phosphotransferase	atp_c + dgmp_c --> adp_c + dgdp_c	(0.0, 1000.0)	0	0	0	0	0	0	0	0	NF	0	0	0	0	0	0	0	NF	0	0	0	0	0	NF	NF	0	0	0	0	NF	0	NF	NF	0	0	0	0
DHAD1	2,3-Dihydroxy-3-methylbutanoate hydro-lyase	23dhmb_c --> 3mob_c + h2o_c	(0.0, 1000.0)	0.0083759	0.611868	0.371505	1.14404	0.0427258	0.0457892	0	0.97996	NF	0.62157	0.712633	0	0.0856729	0.0856729	0	-5.55112e-17	NF	1.4153	0.0319656	0.0386526	0	-1.17311e-16	NF	NF	2.05561	0	2.98299	0.0125747	NF	0.00280735	NF	NF	0.0053276	0.0054668	3.46945e-18	0.374933
DHAD2	(R)-2,3-Dihydroxy-3-methylpentanoate hydro-lyase	23dhmp_c --> 3mop_c + h2o_c	(0.0, 1000.0)	0.00263101	0.00755626	0	0	0.0134209	0.0143832	0	0	NF	0.00762219	0	0	0.0269113	0.0269113	0	0	NF	0	0.0100409	0.0121414	0	0	NF	NF	0	0	0	0	NF	0	NF	NF	0.00167349	0.00171721	-1.73472e-18	8.67362e-19
DHDPRy	2,3,4,5-TetrahydrodipicolinateNADP+ oxidoreductase	nadp_c + thdp_c <=> 23dhdp_c + h_c + nadph_c	(-1000.0, 1000.0)	-0.00420302	-0.0120711	-0.004397	-0.00856853	-0.0214398	-0.022977	-0.0085305	-0.00954883	NF	-0.0121764	-5.70799e-05	-0.00961567	-0.0429906	-0.0429906	-0.0711716	-0.0826632	NF	-0.00593764	-0.0160403	-0.0193959	-0.0079536	-0.0140061	NF	NF	-0.00817437	-0.0119013	-0.00224136	-0.00420584	NF	-0.000938972	NF	NF	-0.00267339	-0.00274324	-0.00183545	-0.00219925
DHDPS	L-Aspartate-4-semialdehyde hydro-lyase (adding pyruvate and	aspsa_c + pyr_c --> 23dhdp_c + 2.0 h2o_c + h_c	(0.0, 1000.0)	0.00420302	0.0120711	0.004397	0.00856853	0.0214398	0.022977	0.0085305	0.00954883	NF	0.0121764	5.70799e-05	0.00961567	0.0429906	0.0429906	0.0711716	0.0826632	NF	0.00593764	0.0160403	0.0193959	0.0079536	0.0140061	NF	NF	0.00817437	0.0119013	0.00224136	0.00420584	NF	0.000938972	NF	NF	0.00267339	0.00274324	0.00183545	0.00219925
DHFR	5,6,7,8-TetrahydrofolateNADP+ oxidoreductase	nadp_c + thf_c <=> dhf_c + h_c + nadph_c	(-1000.0, 1000.0)	-0.000537612	-0.00154402	-0.00164695	-0.00320945	-0.00274238	-0.00293901	-0.0031952	-0.00357663	NF	-0.0015575	-2.13799e-05	-0.00360167	-0.00549896	-0.00549896	-0.0266582	-0.0309625	NF	-0.00222401	-0.00205173	-0.00248094	-0.00297912	-0.00524615	NF	NF	-0.00306181	-0.00445779	-0.000839528	-0.00157535	NF	-0.000351703	NF	NF	-0.000341955	-0.00035089	-0.000687489	-0.000823754
DHFS	7,8-dihydropteroateL-glutamate ligase (ADP-forming)	atp_c + dhpt_c + glu__L_c --> adp_c + dhf_c + h_c + pi_c	(0.0, 1000.0)	0	0	0	0	0	0	0	0	NF	0	-2.37169e-20	0	0	0	0	0	NF	0	0	0	0	0	NF	NF	0	0	0	0	NF	0	NF	NF	0	0	0	0
DHNAOT	1,4-dihydroxy-2-naphthoate octaprenyltransferase	dhna_c + octdp_c --> 2dmmq8_c + co2_c + h_c + ppi_c	(0.0, 1000.0)	0	0	0	0	0	0	0	0	NF	0	0	0	0	0	0	0	NF	0	0	0	0	0	NF	NF	0	0	0	0	NF	0	NF	NF	0	0	0	0
DHNCOAT	1,4-dihydroxy-2-naphthoyl-CoA hydrolase	14dhncoa_c + h2o_c --> coa_c + dhna_c + h_c	(0.0, 1000.0)	0	0	0	0	0	0	0	0	NF	0	0	0	0	0	0	0	NF	0	0	0	0	0	NF	NF	0	0	0	0	NF	0	NF	NF	0	0	0	0
DHNPA2r	2-amino-4-hydroxy-6-(D-erythro-1,2,3-trihydroxypropyl)-7,8-dihydropteridine glycolaldehyde-lyase	dhnpt_c --> 6hmhpt_c + gcald_c	(0.0, 1000.0)	0	0	0	0	0	0	0	0	NF	0	0	0	0	0	0	0	NF	0	0	0	0	0	NF	NF	0	0	0	0	NF	0	NF	NF	0	0	0	0
DHORD6	(S)-dihydroorotate:NAD+ oxidoreductase	dhor__S_c + nad_c --> h_c + nadh_c + orot_c	(0.0, 1000.0)	0.00267053	0.00766977	0.00818106	0.0159426	0.0136225	0.0145992	0.0158718	0.0177665	NF	0.0077367	0.000106203	0.0178909	0.0273155	0.0273155	0.132422	0.153803	NF	0.0110475	0.0101918	0.0123238	0.0147985	0.0260597	NF	NF	0.0152092	0.0221436	0.00417027	0.00782538	NF	0.00174705	NF	NF	0.00169863	0.00174301	0.00341503	0.00409191
DHORTS	(S)-Dihydroorotate amidohydrolase	dhor__S_c + h2o_c <=> cbasp_c + h_c	(-1000.0, 1000.0)	-0.00267053	-0.00766977	-0.00818106	-0.0159426	-0.0136225	-0.0145992	-0.0158718	-0.0177665	NF	-0.0077367	-0.000106203	-0.0178909	-0.0273155	-0.0273155	-0.132422	-0.153803	NF	-0.0110475	-0.0101918	-0.0123238	-0.0147985	-0.0260597	NF	NF	-0.0152092	-0.0221436	-0.00417027	-0.00782538	NF	-0.00174705	NF	NF	-0.00169863	-0.00174301	-0.00341503	-0.00409191
DHPS	2-Amino-4-hydroxy-6-hydroxymethyl-7,8-dihydropteridine4-	4abz_c + 6hmhpt_c --> dhpt_c + h2o_c	(0.0, 1000.0)	0	0	0	0	0	0	0	0	NF	0	-2.37169e-20	0	0	0	0	0	NF	0	0	0	0	0	NF	NF	0	0	0	0	NF	0	NF	NF	0	0	0	0
DHQS	2-Dehydro-3-deoxy-D-arabino-heptonate 7-phosphate phosphate-lyase	2dda7p_c --> 3dhq_c + pi_c	(0.0, 1000.0)	0.00261502	0.00751035	0	0	0.0133393	0.0142958	0	0	NF	0.00757588	-6.55214e-16	0	0.0267478	0.0267478	0	0	NF	0	0.00997992	0.0120677	0	0	NF	NF	0	0	0	0	NF	4.06476e-20	NF	NF	0.00166332	0.00170678	0	0
DHQTi	3-Dehydroquinate hydro-lyase	3dhq_c --> 3dhsk_c + h2o_c	(0.0, 1000.0)	0.00261502	0.00751035	0	0	0.0133393	0.0142958	0	0	NF	0.00757588	-6.55214e-16	0	0.0267478	0.0267478	0	0	NF	0	0.00997992	0.0120677	0	0	NF	NF	0	0	-1.24603e-18	0	NF	4.06476e-20	NF	NF	0.00166332	0.00170678	4.33681e-19	0
DMATT	Dimethylallyl-diphosphateisopentenyl-diphosphate	dmpp_c + ipdp_c --> grdp_c + ppi_c	(0.0, 1000.0)	0.00143531	0.00412221	0.004397	0.00856853	0.00732157	0.00784652	0.0085305	0.00954883	NF	0.00415818	5.70799e-05	0.00961567	0.0146811	0.0146811	0.0711716	0.0826632	NF	0.00593764	0.00547768	0.00662358	0.0079536	0.0140061	NF	NF	0.00817437	0.0119013	0.00224136	0.00420584	NF	0.000938972	NF	NF	0.000912947	0.000936801	0.00183545	0.00219925
DMBZIDS	R01734	dmbzid_c <=> ribflv_c	(-1000.0, 1000.0)	-5.6205e-17	0	0	0	0	0	0	0	NF	0	0	0	0	0	0	0	NF	0	-1.23599e-17	0	0	0	NF	NF	0	0	0	0	NF	0	NF	NF	0	0	0	0
DMPPS	1-hydroxy-2-methyl-2-(E)-butenyl 4-diphosphate reductase (dmpp)	h2mb4p_c + h_c + nadh_c --> dmpp_c + h2o_c + nad_c	(0.0, 0.0)	0	0	0	0	0	0	0	0	NF	0	0	0	0	0	0	0	NF	0	0	0	0	0	NF	NF	0	0	0	0	NF	0	NF	NF	0	0	0	0
DMPPS_syn	dimethyallyl diphosphateNADP+ oxidoreductase	h2mb4p_c + h_c + nadph_c --> dmpp_c + h2o_c + nadp_c	(0.0, 0.0)	0	0	0	0	0	0	0	0	NF	0	0	0	0	0	0	0	NF	0	0	0	0	0	NF	NF	0	0	0	0	NF	0	NF	NF	0	0	0	0
DMPPS_syn_ferredoxin	dimethyallyl diphosphateNADP+ oxidoreductase	2.0 fdxrd_c + h2mb4p_c + 2.0 h_c --> dmpp_c + 2.0 fdxox_c + h2o_c	(0.0, 1000.0)	0.00143531	0.00412221	0.004397	0.00856853	0.00732157	0.00784652	0.0085305	0.00954883	NF	0.00415818	5.70799e-05	0.00961567	0.0146811	0.0146811	0.0711716	0.0826632	NF	0.00593764	0.00547768	0.00662358	0.0079536	0.0140061	NF	NF	0.00817437	0.0119013	0.00224136	0.00420584	NF	0.000938972	NF	NF	0.000912947	0.000936801	0.00183545	0.00219925
DMTPHT	R06859	amet_c + dmtphllqne_c --> ahcys_c + h_c + phllqne_c	(0.0, 1000.0)	0	0	0	0	0	0	0	0	NF	0	0	0	0	0	0	0	NF	0	0	0	0	0	NF	NF	0	0	0	0	NF	0	NF	NF	0	0	0	0
DPCOAK	ATPdephospho-CoA 3'-phosphotransferase	atp_c + dpcoa_c --> adp_c + coa_c + h_c	(0.0, 1000.0)	0	0	0	0	0	0	0	0	NF	0	0	0	0	1.93626e-17	0	0	NF	0	0	0	0	-9.66812e-16	NF	NF	0	0	2.60209e-18	0	NF	0	NF	NF	0	0	0	0
DPR	(R)-PantoateNADP+ 2-oxidoreductase	nadp_c + pant__R_c <=> 2dhp_c + h_c + nadph_c	(-1000.0, 1000.0)	0	0	0	0	0	0	0	0	NF	0	0	0	0	0	0	0	NF	0	0	0	0	0	NF	NF	0	0	-2.60209e-18	0	NF	0	NF	NF	0	0	0	0
DRPA	2-Deoxy-D-ribose-5-phosphate acetaldehyde-lyase	acald_c + g3p_c --> 2dr5p_c	(0.0, 1000.0)	1.75599e-18	4.38996e-18	-9.98477e-21	1.30104e-18	1.73472e-18	-2.0383e-17	-3.46945e-18	0	NF	2.35922e-16	1.44891e-20	-1.16226e-16	8.32667e-17	3.20168e-17	0	0	NF	0	2.1102e-17	-1.73472e-18	1.90659e-17	0	NF	NF	4.74963e-16	0	-1.00319e-16	0	NF	0	NF	NF	0	-5.42101e-20	0	-1.0842e-18
DSERt2	D-serine transport in/out via proton symport	h_e + ser__D_e <=> h_c + ser__D_c	(-1000.0, 1000.0)	0	0	0	0	0	0	0	0	NF	0	0	0	0	0	0	0	NF	0	0	0	0	0	NF	NF	0	0	0	0	NF	0	NF	NF	0	0	0	0
DTMPK	ATPdTMP phosphotransferase	atp_c + dtmp_c <=> adp_c + dtdp_c	(-1000.0, 1000.0)	0.000537612	0.00154402	0.00164695	0.00320945	0.00274238	0.00293901	0.0031952	0.00357663	NF	0.0015575	2.13799e-05	0.00360167	0.00549896	0.00549896	0.0266582	0.0309625	NF	0.00222401	0.00205173	0.00248094	0.00297912	0.00524615	NF	NF	0.00306181	0.00445779	0.000839528	0.00157535	NF	0.000351703	NF	NF	0.000341955	0.00035089	0.000687489	0.000823754
DURIPP	deoxyuridineorthophosphate 2-deoxy-D-ribosyltransferase	duri_c + pi_c --> 2dr1p_c + ura_c	(0.0, 1000.0)	-8.67362e-19	-2.1684e-19	0	0	0	0	0	0	NF	0	0	0	-5.55112e-17	3.09724e-16	0	0	NF	0	0	0	0	0	NF	NF	0	0	0	0	NF	0	NF	NF	0	0	0	0
DUTPDP	dUTP nucleotidohydrolase	dutp_c + h2o_c --> dump_c + h_c + ppi_c	(0.0, 0.0)	0	0	0	0	0	0	0	0	NF	0	0	0	0	0	0	0	NF	0	0	0	0	0	NF	NF	0	0	0	0	NF	0	NF	NF	0	0	0	0
DXPRIi	1-Deoxy-D-xylulose-5-phosphate isomeroreductase	2me4p_c + nadp_c <=> dxyl5p_c + h_c + nadph_c	(-1000.0, 1000.0)	-0.0157884	-0.0453443	-0.0483671	-0.0942538	-0.0805373	-0.0863117	-0.0938355	-0.105037	NF	-0.04574	-0.000627879	-0.105772	-0.161492	-0.161492	-0.782887	-0.909295	NF	-0.065314	-0.0602545	-0.0728594	-0.0874896	-0.154067	NF	NF	-0.089918	-0.130915	-0.0246549	-0.0462643	NF	-0.0103287	NF	NF	-0.0100424	-0.0103048	-0.0201899	-0.0241917
DXPS	1-Deoxy-D-xylulose-5-phosphate pyruvate-lyase (carboxylating)	g3p_c + h_c + pyr_c --> co2_c + dxyl5p_c	(0.0, 1000.0)	0.0157884	0.0453443	0.0483671	0.0942538	0.0805373	0.0863117	0.0938355	0.105037	NF	0.04574	0.000627879	0.105772	0.161492	0.161492	0.782887	0.909295	NF	0.065314	0.0602545	0.0728594	0.0874896	0.154067	NF	NF	0.089918	0.130915	0.0246549	0.0462643	NF	0.0103287	NF	NF	0.0100424	0.0103048	0.0201899	0.0241917
EAR100x	Decanoyl-[acyl-carrier protein]:malonyl-CoA C-acyltransferase(decarboxylating, oxoacyl- and enoyl-reducing)	h_c + nadh_c + tdec2eACP_c --> dcaACP_c + nad_c	(0.0, 1000.0)	0.00152701	0.00438557	0.00467793	0.00911597	0.00778934	0.00834783	0.00907551	0.0101589	NF	0.00442384	6.07266e-05	0.01023	0.015619	0.015619	0.0757187	0.0879445	NF	0.00631699	0.00582765	0.00704676	0.00846175	0.0149009	NF	NF	0.00869662	0.0126617	0.00238456	0.00447455	NF	0.000998962	NF	NF	0.000971274	0.000996652	0.00195271	0.00233975
EAR120x	Dodecanoyl-[acyl-carrier protein]:malonyl-CoA C-acyltransferase(decarboxylating, oxoacyl- and enoyl-reducing)	h_c + nadh_c + tddec2eACP_c --> ddcaACP_c + nad_c	(0.0, 1000.0)	0.00152701	0.00438557	0.00467793	0.00911597	0.00778934	0.00834783	0.00907551	0.0101589	NF	0.00442384	6.07266e-05	0.01023	0.015619	0.015619	0.0757187	0.0879445	NF	0.00631699	0.00582765	0.00704676	0.00846175	0.0149009	NF	NF	0.00869662	0.0126617	0.00238456	0.00447455	NF	0.000998962	NF	NF	0.000971274	0.000996652	0.00195271	0.00233975
EAR160x	Hexadecanoyl-[acyl-carrier protein]:malonyl-CoA C-acyltransferase(decarboxylating, oxoacyl- and enoyl-reducing)	h_c + nadh_c + tpalm2eACP_c --> nad_c + palmACP_c	(0.0, 1000.0)	0.00152701	0.00438557	0.00467793	0.00911597	0.00778934	0.00834783	0.00907551	0.0101589	NF	0.00442384	6.07266e-05	0.01023	0.015619	0.015619	0.0757187	0.0879445	NF	0.00631699	0.00582765	0.00704676	0.00846175	0.0149009	NF	NF	0.00869662	0.0126617	0.00238456	0.00447455	NF	0.000998962	NF	NF	0.000971274	0.000996652	0.00195271	0.00233975
EAR40x	Butyryl-[acyl-carrier protein]:malonyl-CoA C-acyltransferase(decarboxylating, oxoacyl- and enoyl-reducing)	but2eACP_c + h_c + nadh_c --> butACP_c + nad_c	(0.0, 1000.0)	0.00152701	0.00438557	0.00467793	0.00911597	0.00778934	0.00834783	0.00907551	0.0101589	NF	0.00442384	6.07266e-05	0.01023	0.015619	0.015619	0.0757187	0.0879445	NF	0.00631699	0.00582765	0.00704676	0.00846175	0.0149009	NF	NF	0.00869662	0.0126617	0.00238456	0.00447455	NF	0.000998962	NF	NF	0.000971274	0.000996652	0.00195271	0.00233975
EAR60x	Hexanoyl-[acyl-carrier protein]:malonyl-CoA C-acyltransferase(decarboxylating, oxoacyl- and enoyl-reducing)	h_c + nadh_c + thex2eACP_c --> hexACP_c + nad_c	(0.0, 1000.0)	0.00152701	0.00438557	0.00467793	0.00911597	0.00778934	0.00834783	0.00907551	0.0101589	NF	0.00442384	6.07266e-05	0.01023	0.015619	0.015619	0.0757187	0.0879445	NF	0.00631699	0.00582765	0.00704676	0.00846175	0.0149009	NF	NF	0.00869662	0.0126617	0.00238456	0.00447455	NF	0.000998962	NF	NF	0.000971274	0.000996652	0.00195271	0.00233975
EAR80x	Octanoyl-[acyl-carrier protein]:malonyl-CoA C-acyltransferase(decarboxylating, oxoacyl- and enoyl-reducing)	h_c + nadh_c + toct2eACP_c --> nad_c + ocACP_c	(0.0, 1000.0)	0.00152701	0.00438557	0.00467793	0.00911597	0.00778934	0.00834783	0.00907551	0.0101589	NF	0.00442384	6.07266e-05	0.01023	0.015619	0.015619	0.0757187	0.0879445	NF	0.00631699	0.00582765	0.00704676	0.00846175	0.0149009	NF	NF	0.00869662	0.0126617	0.00238456	0.00447455	NF	0.000998962	NF	NF	0.000971274	0.000996652	0.00195271	0.00233975
EHGLAT	4-Hydroxy-L-glutamate2-oxoglutarate aminotransferase	akg_c + e4hglu_c <=> 4h2oglt_c + glu__L_c	(-1000.0, 1000.0)	0	0	0	0	0	0	0	0	NF	0	0	0	0	0	0	0	NF	0	0	0	0	0	NF	NF	0	0	0	0	NF	0	NF	NF	0	0	0	0
ENO	2-Phospho-D-glycerate hydro-lyase	2pg_c <=> h2o_c + pep_c	(-1000.0, 1000.0)	-0.0365353	-0.104929	-0.0968461	-0.188726	-0.186368	-0.19973	-0.187888	-0.210317	NF	-0.105845	-0.00125721	-0.21179	-0.373701	-0.373701	-1.56759	-1.8207	NF	-0.130779	-0.139432	-0.168601	-0.175182	-0.30849	NF	NF	-0.180044	-0.262132	-0.049367	-0.0926357	NF	-0.0206813	NF	NF	-0.0232387	-0.0238459	-0.0404266	-0.0484394
ETHSabc	ethanesulfonate transport via ABC system	atp_c + ethso3_e + h2o_c --> adp_c + ethso3_c + h_c + pi_c	(0.0, 1000.0)	0	0	0	0	0	0	0	0	NF	0	0	0	0	0	0	0	NF	0	0	0	0	0	NF	NF	0	0	0	0	NF	0	NF	NF	0	0	0	0
ETOHt	Ethanol transport	etoh_e --> etoh_c	(0.0, 1000.0)	0	0	0	0	0	0	0	0	NF	0	0	0	0	0	0	0	NF	0	0	0	0	0	NF	NF	0	0	0	0	NF	0	NF	NF	0	0	1.21431e-16	-1.30104e-18
EX_5dr1p_c	Sink for 5-deoxyribose 1-phosphate	5dr1p_c -->	(0.0, 1000.0)	0	0	0	0	0	0	0	0	NF	2.42861e-17	0	0	0	0	0	0	NF	0	0	0	0	0	NF	NF	0	0	0	0	NF	0	NF	NF	0	0	0	0
EX_ac_e	Acetate exchange	ac_e -->	(0, 1000)	0	0	0	0	0	0	0	0	NF	0	0	0	0	0	0	0	NF	0	0	0	0	0	NF	NF	0	0	0	0	NF	0	NF	NF	0	0	0	0
EX_acald_e	Exchange Acetaldehyde	acald_e -->	(0.0, 0.0)	0	0	0	0	0	0	0	0	NF	0	0	0	0	0	0	0	NF	0	0	0	0	0	NF	NF	0	0	0	0	NF	0	NF	NF	0	0	0	0
EX_ala__L_e	Exchange L-Alanine	ala__L_e -->	(0, 1000)	0	0	-0.0341929	2.68615	0	0	-0.858264	0	NF	0	-0.000443876	5.38559	0	0	-1	0.658646	NF	0.508952	0	0	-0.800222	1.82131	NF	NF	-0.0635672	12.2762	-0.0174297	10.2607	NF	8.42558	NF	NF	0	0	-0.0161086	0
EX_arg__L_e	Exchange L-arg	arg__L_e -->	(0, 1000)	0	0	-0.00615686	-0.011998	0	0	-0.0119447	-0.0133706	NF	0	-7.99255e-05	-0.0134642	0	0	-0.0996572	-0.115748	NF	-0.00831411	0	0	-0.0111369	-0.0196119	NF	NF	-0.0114461	-0.0166647	-0.00313844	-0.00588919	NF	-0.00131478	NF	NF	0	0	-0.00257006	-0.00307947
EX_asn__L_e	Exchange L-Asparagine	asn__L_e -->	(0, 1000)	0	0	0.659702	0.654349	0	0	-0.0128948	-0.0144341	NF	0	0.566981	0.88297	0	0	-0.107584	-0.124955	NF	0.927735	0	0	-0.0120228	0.829536	NF	NF	-0.0123565	-0.0179902	-0.00338807	-0.00635761	NF	0.212549	NF	NF	0	0	-0.00277448	-0.00332441
EX_asp__L_e	Exchange L-Aspartate	asp__L_e -->	(0, 1000)	0	0	-0.701194	-1	0	0	-0.0676032	-1	NF	0	-0.567519	-1	0	0	-0.564026	-1	NF	-1	0	0	-0.0630314	-1	NF	NF	-0.0647809	-10	-0.0177625	-5	NF	-3	NF	NF	0	0	-0.0145457	-1
EX_ca2_e	Exchange Ca2+	ca2_e <--	(-1000.0, 0.0)	0	0	0	0	0	0	0	0	NF	0	0	0	0	0	0	0	NF	0	0	0	0	0	NF	NF	0	0	0	0	NF	0	NF	NF	0	0	0	0
EX_cbl1_e	Exchange Cbl	cbl1_e -->	(0.0, 0.0)	0	0	0	0	0	0	0	0	NF	0	0	0	0	0	0	0	NF	0	0	0	0	0	NF	NF	0	0	0	0	NF	0	NF	NF	0	0	0	0
EX_cf_e	Exchange of CF	cf_e -->	(0, 1000)	-10	-10	-10	-10	-10	-10	-10	-10	NF	-10	-10	-10	-10	-10	-10	-10	NF	-10	-10	-10	-10	-10	NF	NF	0	0	0	0	NF	0	NF	NF	0	0	0	0
EX_cit_e	Exchange citric acid	cit_e -->	(0.0, 1000.0)	0	0	0	0	0	0	0	0	NF	0	0	0	0	0	0	0	NF	0	0	0	0	0	NF	NF	0	0	0	0	NF	0	NF	NF	0	0	0	0
EX_cl_e	Exchange Cl-	cl_e -->	(0.0, 1000.0)	12.6787	19.8616	23.0163	17.8545	22.0865	15.3447	13.3804	12.5913	NF	30	30	30	30	30	30	30	NF	17.3774	30	30	30	30	NF	NF	20	20	20	20	NF	20	NF	NF	20	20	20	20
EX_co_e	Exchange CO	co_e -->	(0.0, 1000.0)	0	0	0	0	0	0	0	0	NF	0	0	0	0	0	0	0	NF	0	0	0	0	0	NF	NF	0	0	0	0	NF	0	NF	NF	0	0	0	0
EX_co2_e	Exchange CO2	co2_e -->	(0, 1000)	0.116221	0.699537	3.71636	3.49338	-0.195973	0.212665	0.00658087	4.21331	NF	5.71	8.56772	7.2566	5.3979	5.3979	7.65867	9.26538	NF	8.39646	8.2829	7.92369	9.16758	16.2614	NF	NF	15.3022	22.6297	11.2925	13.268	NF	9.17609	NF	NF	9.71382	9.70634	10.9142	12.0346
EX_cobalt2_e	Exchange Co2+	cobalt2_e <--	(-1000.0, 0.0)	-1.0842e-19	-3.65918e-19	2.05276e-17	0	0	0	2.96349e-18	0	NF	-2.73874e-20	4.51751e-21	0	0	0	0	0	NF	1.02927e-16	2.1684e-18	0	0	0	NF	NF	1.77293e-16	0	-1.41731e-17	0	NF	0	NF	NF	0	0	0	0
EX_cu2_e	Exchange Cu2+	cu2_e <--	(-1000.0, 0.0)	0	0	0	0	0	0	0	0	NF	0	0	0	0	0	0	0	NF	0	0	0	0	0	NF	NF	0	0	0	0	NF	0	NF	NF	0	0	0	0
EX_cys__L_e	Exchange L-Cysteine	cys__L_e -->	(0, 1000)	0	0	-0.00274745	-0.00535401	0	0	-0.00533025	-0.00596655	NF	0	-3.56661e-05	-0.00600832	0	0	-0.0444713	-0.0516518	NF	-0.00371011	0	0	-0.00496978	-0.00875165	NF	NF	-0.00510772	-0.0074365	-0.0014005	-0.00262801	NF	-0.000586713	NF	NF	0	0	-0.00114687	-0.00137419
EX_dcm_e	Exchange of 1,1,1-TCA	dcm_e <=>	(-10, 1000)	8.66066	5.0692	3.49187	6.07275	3.95677	7.32767	8.30978	8.70436	NF	0	0	0	0	0	0	0	NF	6.31132	0	0	0	0	NF	NF	-10	-10	-10	-10	NF	-10	NF	NF	-10	-10	-10	-10
EX_etoh_e	Exchange Ethanol	etoh_e -->	(0.0, 1000.0)	0	0	0	0	0	0	0	0	NF	0	0	0	0	0	0	0	NF	0	0	0	0	0	NF	NF	0	0	0	0	NF	0	NF	NF	0	0	-1.21431e-16	1.30104e-18
EX_fe2_e	Exchange Fe2+	fe2_e <--	(-1000.0, 0.0)	0	0	0	0	0	0	0	0	NF	0	0	0	0	0	0	0	NF	0	0	0	0	0	NF	NF	0	0	0	0	NF	0	NF	NF	0	0	0	0
EX_fe3_e	Exchange Fe3+	fe3_e <--	(-1000.0, 0.0)	0	0	0	0	0	0	0	0	NF	0	0	0	0	0	0	0	NF	0	0	0	0	0	NF	NF	0	0	0	0	NF	0	NF	NF	0	0	0	0
EX_fol_e	Exchange folate	fol_e -->	(0.0, 0.0)	0	0	0	0	0	0	0	0	NF	0	0	0	0	0	0	0	NF	0	0	0	0	0	NF	NF	0	0	0	0	NF	0	NF	NF	0	0	0	0
EX_for_e	Exchange Formate	for_e -->	(0.0, 1000.0)	0	0	0	0	0	0	0	0	NF	0	0	0	0	0	0	0	NF	0	0	0	0	0	NF	NF	0	0	0	0	NF	0	NF	NF	0	0	0	0
EX_fum_e	Exchange fumarate	fum_e -->	(0.0, 1000.0)	0	0	0	0	0	0	0	0	NF	0	0	0	0	0	0	0	NF	0	0	0	0	0	NF	NF	0	0.483061	0	0	NF	0	NF	NF	0	0	0	0
EX_gln__L_e	Exchange L-Glutamine	gln__L_e -->	(0, 1000)	0	0	-0.713217	-0.758635	0	0	-0.0909277	-0.101782	NF	0	-0.567676	-1	0	0	-0.758627	-0.881118	NF	-1	0	0	-0.0847785	-1	NF	NF	-0.0871316	-0.126858	-0.0238909	-0.0448306	NF	-0.223977	NF	NF	0	0	-0.0195643	-0.023442
EX_glu__L_e	Exchange L-Glutamate	glu__L_e -->	(0, 1000)	0	0	-1	-1	0.78882	0	0.840362	-1	NF	0	-1	-1	0	0	0.850637	-1	NF	-1	0	0	0.78353	-1	NF	NF	-10	-10	-5	-5	NF	-3	NF	NF	0	0	0.0122567	0.159199
EX_gly_e	Exchange Glycine	gly_e -->	(0, 1000)	0	0	-1	-1	0	0	-0.0722585	0	NF	0	-1	-1	0	0	-1	-1	NF	-0.645433	0	0	0.66998	1.43246	NF	NF	4.79073	5.45521	-1.26706	-0.916811	NF	-3	NF	NF	0	0	0.923842	0.977637
EX_glyc_e	Exchange glycerol	glyc_e -->	(0.0, 0.0)	0	0	0	0	0	0	0	0	NF	0	0	0	0	0	0	0	NF	0	0	0	0	0	NF	NF	0	0	0	0	NF	0	NF	NF	0	0	0	0
EX_h_e	Exchange H+[e]	h_e -->	(0.0, 1000.0)	12.9146	20.6828	20.7651	15.7783	24.0787	15.7889	13.8069	9.57848	NF	30.8328	27.7175	29.4907	30.8313	30.8313	27.6908	25.562	NF	13.7211	30.3102	30.375	30.3977	27.4315	NF	NF	7.54782	0	11.9083	9.81672	NF	13.9591	NF	NF	20.0517	20.053	19.9232	18.695
EX_h2_e	Exchange H2	h2_e -->	(0, 1000)	-10	-10	-10	-10	-10	-10	-10	-7.03826	NF	0	0	0	0	0	0	0	NF	0	6.26888	5.48835	8.32288	20.2076	NF	NF	0	0	0	0	NF	0	NF	NF	19.3781	19.3619	21.6571	21.3623
EX_h2co3_e	Exchange carbonate	h2co3_e <--	(-1000.0, 0.0)	0	0	0	0	0	0	0	0	NF	0	0	0	0	0	0	0	NF	0	0	0	0	0	NF	NF	0	0	0	0	NF	0	NF	NF	0	0	0	0
EX_h2o_e	Exchange h2o	h2o_e <=>	(-1000.0, 1000.0)	-0.668489	-2.93878	-1.89923	-1.77373	-3.40999	-1.11835	-0.524071	-2.2363	NF	-12.9819	-11.5701	-12.4264	-12.0925	-12.0925	-8.53459	-8.06918	NF	-8.43827	-17.0496	-16.4324	-18.0742	-25.3112	NF	NF	4.35778	4.82486	-1.38577	-1.13957	NF	-3.2637	NF	NF	-19.5083	-19.4954	-20.6619	-20.4437
EX_h2s_e	Exchange h2s	h2s_e <--	(-1000.0, 0.0)	-0.00211947	-0.00608712	-0.00374545	-0.00729883	-0.0108115	-0.0115867	-0.00726644	-0.00813387	NF	-0.00614023	-4.86217e-05	-0.00819081	-0.021679	-0.021679	-0.0606253	-0.070414	NF	-0.00505779	-0.0080887	-0.00978081	-0.00677503	-0.0119306	NF	NF	-0.00696308	-0.0101378	-0.00190923	-0.00358262	NF	-0.000799833	NF	NF	-0.00134812	-0.00138334	-0.00156347	-0.00187336
EX_his__L_e	Exchange L-his	his__L_e -->	(0, 1000)	0	0	-0.0022341	-0.00435363	0	0	-0.00433431	-0.00485172	NF	0	-2.9002e-05	-0.00488568	0	0	-0.036162	-0.0420008	NF	-0.00301689	0	0	-0.00404119	-0.00711643	NF	NF	-0.00415336	-0.00604701	-0.00113882	-0.00213697	NF	-0.000477087	NF	NF	0	0	-0.000932582	-0.00111743
EX_ile__L_e	Exchange L-Isoleucine	ile__L_e -->	(0, 1000)	0	0	-0.00805998	-0.0157066	0	0	-0.0156369	-0.0175036	NF	0	-0.000104631	-0.0176261	0	0	-0.130462	-0.151527	NF	-0.010884	0	0	-0.0145794	-0.025674	NF	NF	-0.0149841	-0.0218159	-0.00410855	-0.00770957	NF	-0.00172119	NF	NF	0	0	-0.00336449	-0.00403135
EX_k_e	Exchange K+	k_e <--	(-1000.0, 0.0)	0	0	0	0	0	0	0	0	NF	0	0	0	0	0	0	0	NF	0	0	0	0	0	NF	NF	0	0	0	0	NF	0	NF	NF	0	0	0	0
EX_lac__L_e	Exchange L-Lactate	lac__L_e -->	(0.0, 0.0)	0	0	0	0	0	0	0	0	NF	0	0	0	0	0	0	0	NF	0	0	0	0	0	NF	NF	0	0	0	0	NF	0	NF	NF	0	0	0	0
EX_leu__L_e	Exchange L-Leucine	leu__L_e -->	(0, 1000)	0	0	-0.012513	-0.0243843	0	0	-0.0242761	-0.027174	NF	0	-0.000162438	-0.0273642	0	0	-0.20254	-0.235243	NF	-0.0168973	0	0	-0.0226343	-0.0398584	NF	NF	-0.0232626	-0.0338688	-0.00637845	-0.011969	NF	-0.00267212	NF	NF	0	0	-0.00522331	-0.0062586
EX_lipoate_e	Exchange lipoate	lipoate_e <--	(-1000.0, 0.0)	0	0	0	0	0	0	0	0	NF	0	0	0	0	0	0	0	NF	0	0	0	0	0	NF	NF	0	0	0	0	NF	0	NF	NF	0	0	0	0
EX_lys__L_e	Exchange L-Lysine	lys__L_e -->	(0, 1000)	0	0	-0.00847877	-0.0165227	0	0	-0.0164494	-0.0184131	NF	0	-0.000110067	-0.018542	0	0	-0.13724	-0.1594	NF	-0.0114496	0	0	-0.015337	-0.027008	NF	NF	-0.0157627	-0.0229494	-0.00432202	-0.00811015	NF	-0.00181062	NF	NF	0	0	-0.0035393	-0.00424082
EX_mal__L_e	Exchange L-mal	mal__L_e -->	(0.0, 1000.0)	0	0	0	0	0	0	0	0	NF	0	0	0	0	0	0	0	NF	0	0	0	0	0	NF	NF	0	0	0	0	NF	0	NF	NF	0	0	0	0
EX_met__L_e	Exchange L-Methionine	met__L_e -->	(0, 1000)	0	0	0	0	0	0	0	0	NF	0	0	0	0	0	0	0	NF	0	0	0	0	0	NF	NF	0	0	0	0	NF	0	NF	NF	0	0	0	0
EX_mg2_e	Exchange Mg	mg2_e <--	(-1000.0, 0.0)	0	0	0	0	0	0	0	0	NF	0	0	0	0	0	0	0	NF	0	0	0	0	0	NF	NF	0	0	0	0	NF	0	NF	NF	0	0	0	0
EX_mn2_e	Exchange Mn2+	mn2_e <--	(-1000.0, 0.0)	0	0	0	0	0	0	0	0	NF	0	0	0	0	0	0	0	NF	0	0	0	0	0	NF	NF	0	0	0	0	NF	0	NF	NF	0	0	0	0
EX_na1_e	Exchange Na+	na1_e <--	(-1000.0, 0.0)	0	0	0	0	0	0	0	0	NF	0	0	0	0	0	0	0	NF	0	0	0	0	0	NF	NF	0	0	0	0	NF	0	NF	NF	0	0	0	0
EX_nac_e	Exchange Niacin	nac_e -->	(0.0, 1000.0)	-2.76862e-16	0	0	0	0	1.16573e-15	0	0	NF	0	-7.88858e-16	1.37468e-18	0	-2.59881e-15	0	0	NF	0	0	0	0	0	NF	NF	0	-1.94289e-16	-1.88295e-16	-2.74086e-16	NF	2.73653e-16	NF	NF	0	0	0	0
EX_nh4_e	Exchange NH3	nh4_e <=>	(-1000.0, 1000.0)	-0.253446	-0.871588	0.510887	0	-1.29284	-0.540159	0.27041	0.927903	NF	-0.883556	0.714442	-1.57615	-1.01065	-1.01065	1.96314	1.70318	NF	1.60352	-0.377087	-0.455971	0.252123	0.443981	NF	NF	2.31473	0.860323	3.05404	0.145896	NF	0.032572	NF	NF	-0.0628478	-0.0644899	0.0581821	0.444647
EX_ni2_e	Exchange Ni2+	ni2_e <--	(-1000.0, 0.0)	0	0	0	0	0	0	0	0	NF	0	0	0	0	0	0	0	NF	0	0	0	0	0	NF	NF	0	0	0	0	NF	0	NF	NF	0	0	0	0
EX_oaa_e	Exchange oaa	oaa_e -->	(0.0, 0.0)	0	0	0	0	0	0	0	0	NF	0	0	0	0	0	0	0	NF	0	0	0	0	0	NF	NF	0	0	0	0	NF	0	NF	NF	0	0	0	0
EX_phe__L_e	Exchange L-Phenylalanine	phe__L_e -->	(0, 1000)	0	0	-0.00408825	-0.00796685	0	0	-0.00793149	-0.00887831	NF	0	-5.30717e-05	-0.00894046	0	0	-0.0661739	-0.0768586	NF	-0.0055207	0	0	-0.0073951	-0.0130226	NF	NF	-0.00760036	-0.0110656	-0.00208397	-0.00391051	NF	-0.000873037	NF	NF	0	0	-0.00170656	-0.00204481
EX_pheme_e	Exchange Heme	pheme_e -->	(0.0, 0.0)	0	0	0	0	0	0	0	0	NF	0	0	0	0	0	0	0	NF	0	0	0	0	0	NF	NF	0	0	0	0	NF	0	NF	NF	0	0	0	0
EX_pi_e	Exchange Phosphate	pi_e <--	(-1000.0, 0.0)	-0.00876815	-0.0251821	-0.0268608	-0.0523442	-0.0447267	-0.0479335	-0.0521119	-0.0583328	NF	-0.0254019	-0.000348695	-0.0587411	-0.0896849	-0.0896849	-0.434779	-0.50498	NF	-0.0362724	-0.0334626	-0.0404627	-0.0485877	-0.0855616	NF	NF	-0.0499363	-0.0727039	-0.0136922	-0.025693	NF	-0.00573607	NF	NF	-0.00557709	-0.00572281	-0.0112125	-0.0134349
EX_pnto__R_e	Exchange PAN	pnto__R_e <--	(-1000.0, 0.0)	0	0	0	0	0	0	0	0	NF	0	0	0	0	0	0	0	NF	0	0	0	0	0	NF	NF	0	0	0	0	NF	0	NF	NF	0	0	0	0
EX_pro__L_e	Exchange L-Proline	pro__L_e -->	(0, 1000)	0.154639	0	2.75885	-0.0136466	0	0	-0.0135861	-0.0152079	NF	0	2.13967	-0.0153144	0	0	-0.113351	-0.131653	NF	-0.00945656	0	0	-0.0126673	-0.0223067	NF	NF	10.7923	11.1535	5.21723	5.40763	NF	3.51894	NF	NF	0	0	-0.00292322	-0.00350262
EX_pyr_e	Exchange pyruvate	pyr_e -->	(0.0, 1000.0)	0	0	0	0	0	0	0	0	NF	0	0	0	0	0	0	0	NF	0	0	0	0	0	NF	NF	0	0	0	0	NF	0	NF	NF	0	0	0	0
EX_ribflv_e	Exchange riboflavin	ribflv_e -->	(0.0, 0.0)	0	0	0	0	0	0	0	0	NF	0	0	0	0	0	0	0	NF	0	0	0	0	0	NF	NF	0	0	0	0	NF	0	NF	NF	0	0	0	0
EX_ser__L_e	Exchange L-Serine	ser__L_e -->	(0, 1000)	0	0	-1	-1	0	0	-0.281698	-0.0970971	NF	0	-1	-1	0	0	-1	-1	NF	-1	0	0	-1	-1	NF	NF	-10	-10	-5	-5	NF	-3	NF	NF	0	0	-1	-1
EX_so4_e	Exchange Sulfate	so4_e <--	(-1000.0, 0.0)	0	0	0	0	0	0	0	0	NF	0	0	0	0	0	0	0	NF	0	0	0	0	0	NF	NF	0	0	0	0	NF	0	NF	NF	0	0	0	0
EX_thm_e	Exchange thiamin	thm_e <--	(-1000.0, 0.0)	0	0	0	0	0	0	0	0	NF	0	0	0	0	0	0	0	NF	0	0	0	0	0	NF	NF	0	0	0	0	NF	0	NF	NF	0	0	0	0
EX_thr__L_e	Exchange L-thr	thr__L_e -->	(0, 1000)	0	0	-0.00774758	-0.0150979	0	0	-0.0150308	-0.0168252	NF	0	-0.000100575	-0.0169429	0	0	-0.785593	-0.145654	NF	-0.0104622	0	0	-0.0140143	-1	NF	NF	-0.0144033	-0.0209703	-0.0039493	-0.00741075	NF	-0.00165448	NF	NF	0	0	-0.00323408	-0.0038751
EX_trp__L_e	Exchange L-Tryptophan	trp__L_e -->	(0, 1000)	0	0	-0.00100982	-0.00196785	0	0	-0.00195912	-0.00219299	NF	0	-1.3109e-05	-0.00220834	0	0	-0.0163453	-0.0189845	NF	-0.00136364	0	0	-0.00182663	-0.00321665	NF	NF	-0.00187733	-0.00273327	-0.000514752	-0.000965917	NF	-0.000215645	NF	NF	0	0	-0.00042153	-0.00050508
EX_tyr__L_e	Exchange L-Tyrosine	tyr__L_e -->	(0, 1000)	0	0	-0.00291294	-0.0056765	0	0	-0.00565131	-0.00632594	NF	0	-3.78144e-05	-0.00637022	0	0	-0.0471499	-0.0547629	NF	-0.00393358	0	0	-0.00526912	-0.00927879	NF	NF	-0.00541538	-0.00788443	-0.00148486	-0.0027863	NF	-0.000622052	NF	NF	0	0	-0.00121595	-0.00145696
EX_val__L_e	Exchange L-Valine	val__L_e -->	(0, 1000)	0	0.587813	0.358359	1.11842	0	0	-0.0255046	0.951411	NF	0.597305	0.712462	-0.0287491	0	0	-0.21279	-0.247148	NF	1.39754	0	0	-0.0237798	-0.0418756	NF	NF	2.03117	-0.0355828	2.97629	0	NF	0	NF	NF	0	0	-0.00548764	0.368358
EX_zn2_e	Exchange Zn2+	zn2_e <--	(-1000.0, 0.0)	0	0	0	0	0	0	0	0	NF	0	0	0	0	0	0	0	NF	0	0	0	0	0	NF	NF	0	0	0	0	NF	0	NF	NF	0	0	0	0
FACOAL140	fatty-acid--CoA ligase (tetradecanoate)	atp_c + coa_c + ttdca_c --> amp_c + ppi_c + tdcoa_c	(0.0, 0.0)	0	0	0	0	0	0	0	0	NF	0	0	0	0	0	0	0	NF	0	0	0	0	0	NF	NF	0	0	0	0	NF	0	NF	NF	0	0	0	0
FACOAL140_ISO	FACOAL140(ISO)	atp_c + coa_c + fa1_c --> amp_c + fa1coa_c + ppi_c	(0.0, 0.0)	0	0	0	0	0	0	0	0	NF	0	0	0	0	0	0	0	NF	0	0	0	0	0	NF	NF	0	0	0	0	NF	0	NF	NF	0	0	0	0
FACOAL150_anteiso	FACOAL150(anteiso)	atp_c + coa_c + fa4_c --> amp_c + fa4coa_c + ppi_c	(0.0, 0.0)	0	0	0	0	0	0	0	0	NF	0	0	0	0	0	0	0	NF	0	0	0	0	0	NF	NF	0	0	0	0	NF	0	NF	NF	0	0	0	0
FACOAL150_ISO	FACOAL150(ISO)	atp_c + coa_c + fa3_c --> amp_c + fa3coa_c + ppi_c	(0.0, 0.0)	0	0	0	0	0	0	0	0	NF	0	0	0	0	0	0	0	NF	0	0	0	0	0	NF	NF	0	0	0	0	NF	0	NF	NF	0	0	0	0
FACOAL160	PalmitateCoA ligase (AMP-forming)	atp_c + coa_c + hdca_c --> amp_c + pmtcoa_c + ppi_c	(0.0, 0.0)	0	0	0	0	0	0	0	0	NF	0	0	0	0	0	0	0	NF	0	0	0	0	0	NF	NF	0	0	0	0	NF	0	NF	NF	0	0	0	0
FACOAL160_ISO	FACOAL160(ISO)	atp_c + coa_c + fa6_c --> amp_c + fa6coa_c + ppi_c	(0.0, 0.0)	0	0	0	0	0	0	0	0	NF	0	0	0	0	0	0	0	NF	0	0	0	0	0	NF	NF	0	0	0	0	NF	0	NF	NF	0	0	0	0
FACOAL161	fatty-acid--CoA ligase (hexadecenoate), peroxisomal	atp_c + coa_c + hdcea_c --> amp_c + hdcoa_c + ppi_c	(0.0, 0.0)	0	0	0	0	0	0	0	0	NF	0	0	0	0	0	0	0	NF	0	0	0	0	0	NF	NF	0	0	0	0	NF	0	NF	NF	0	0	0	0
FACOAL170_anteiso	FACOAL170(anteiso)	atp_c + coa_c + fa12_c --> amp_c + fa12coa_c + ppi_c	(0.0, 0.0)	0	0	0	0	0	0	0	0	NF	0	0	0	0	0	0	0	NF	0	0	0	0	0	NF	NF	0	0	0	0	NF	0	NF	NF	0	0	0	0
FACOAL170_ISO	FACOAL170(ISO)	atp_c + coa_c + fa11_c --> amp_c + fa11coa_c + ppi_c	(0.0, 0.0)	0	0	0	0	0	0	0	0	NF	0	0	0	0	0	0	0	NF	0	0	0	0	0	NF	NF	0	0	0	0	NF	0	NF	NF	0	0	0	0
FACOAL180	fatty-acid--CoA ligase (octadecanoate)	atp_c + coa_c + ocdca_c --> amp_c + ppi_c + stcoa_c	(0.0, 0.0)	0	0	0	0	0	0	0	0	NF	0	0	0	0	0	0	0	NF	0	0	0	0	0	NF	NF	0	0	0	0	NF	0	NF	NF	0	0	0	0
FACOAL181	fatty-acid--CoA ligase (octadecenoate)	atp_c + coa_c + ocdcea_c --> amp_c + odecoa_c + ppi_c	(0.0, 0.0)	0	0	0	0	0	0	0	0	NF	0	0	0	0	0	0	0	NF	0	0	0	0	0	NF	NF	0	0	0	0	NF	0	NF	NF	0	0	0	0
FBA	D-Fructose-1,6-bisphosphate D-glyceraldehyde-3-phosphate-lyase	fdp_c <=> dhap_c + g3p_c	(-1000.0, 1000.0)	-0.00787091	-0.0226053	-0.0192792	-0.0375698	-0.0401499	-0.0430286	-0.0374031	-0.0418681	NF	-0.0228025	-0.000250274	-0.0421612	-0.0805076	-0.0805076	-0.312061	-0.362448	NF	-0.0260343	-0.0300384	-0.0363223	-0.0348736	-0.0614115	NF	NF	-0.0358416	-0.0521829	-0.00982753	-0.0184411	NF	-0.00411704	NF	NF	-0.0050064	-0.00513721	-0.00804776	-0.00964288
FBA2	D-Fructose 1-phosphate D-glyceraldehyde-3-phosphate-lyase	f1p_c <=> dhap_c + glyald_c	(-1000.0, 1000.0)	0	0	0	0	0	0	0	0	NF	0	0	0	0	0	0	0	NF	0	0	0	0	0	NF	NF	0	0	0	0	NF	0	NF	NF	0	0	0	0
FBP	D-Fructose-1,6-bisphosphate 1-phosphohydrolase	fdp_c + h2o_c --> f6p_c + pi_c	(0.0, 1000.0)	0.00787091	0.0226053	0.0192792	0.0375698	0.0401499	0.0430286	0.0374031	0.0418681	NF	0.0228025	0.000250274	0.0421612	0.0805076	0.0805076	0.312061	0.362448	NF	0.0260343	0.0300384	0.0363223	0.0348736	0.0614115	NF	NF	0.0358416	0.0521829	0.00982753	0.0184411	NF	0.00411704	NF	NF	0.0050064	0.00513721	0.00804776	0.00964288
FCPPS	Fe coproporphyrin synthase	2.0 amet_c + ddsh_c + 2.0 fdxrd_c --> 2.0 ac_c + 2.0 dad_5_c + 2.0 fdxox_c + fecpp3_c + 2.0 h_c + 2.0 met__L_c	(0.0, 1000.0)	0	0	0	0	0	0	0	0	NF	6.07153e-18	0	0	0	0	0	0	NF	0	-9.37943e-19	0	0	0	NF	NF	0	0	4.90762e-17	0	NF	0	NF	NF	0	0	0	0
FDH	FormateNAD+ oxidoreductase	for_c + nad_c --> co2_c + nadh_c	(0.0, 1000.0)	0	0	0	0	0	0	0	0	NF	0	0	0	0	0	0	0	NF	0	0	0	0	0	NF	NF	0	0	0	0	NF	0	NF	NF	0	0	0	0
FDH5pp	Formate Dehydrogenase (menaquinone-8) (periplasm)	for_p + h_p + mqn8_i --> co2_p + mql8_i	(0.0, 1000.0)	0	0	0	0	0	0	0	0	NF	0	0	0	0	0	0	0	NF	0	0	0	0	0	NF	NF	0	0	0	0	NF	0	NF	NF	0	0	0	0
FDH6r	formate:NADP+ oxidoreductase	for_c + nadp_c --> co2_c + nadph_c	(0.0, 1000.0)	0	0	0	0	3.64293	0.945303	0.777409	0	NF	0	0	0	8.35041	6.76869	7.85487	0	NF	0	9.38452	8.54214	9.88628	8.22635	NF	NF	0	0	0	0	NF	0	NF	NF	9.89742	9.89474	10.9115	10.8184
FDXMQpp	fdx:mql oxidoreductase	2.0 fdxrd_c + 6.0 h_c + mqn8_i --> 2.0 fdxox_c + 4.0 h_p + mql8_i	(0.0, 100.0)	0.584419	6.70801	10	6.82129	10	9.15462	10	8.05932	NF	1.66183	0	0	10	8.41828	10	0.918977	NF	5.02018	7.86312	7.41609	0	4.94349	NF	NF	0	0	0	0	NF	0	NF	NF	0	0	0	0
FE2abc	iron (II) transport via ABC system	atp_c + fe2_e + h2o_c --> adp_c + fe2_c + h_c + pi_c	(0.0, 1000.0)	0	0	0	0	0	0	0	0	NF	0	0	0	0	0	0	0	NF	0	0	0	0	0	NF	NF	0	0	0	0	NF	0	NF	NF	0	0	0	0
FE3abc	ATP phosphohydrolase (ferric-ion-transporting)	atp_c + fe3_e + h2o_c --> adp_c + fe3_c + h_c + pi_c	(0.0, 1000.0)	0	0	0	0	0	0	0	0	NF	0	0	0	0	0	0	0	NF	0	0	0	0	0	NF	NF	0	0	0	0	NF	0	NF	NF	0	0	0	0
FGFT_1	R04326	fgam_c + 2.0 h_c + thf_c --> gar_c + h2o_c + methf_c	(0.0, 0.0)	0	0	0	0	0	0	0	0	NF	0	0	0	0	0	0	0	NF	0	0	0	0	0	NF	NF	0	0	0	0	NF	0	NF	NF	0	0	0	0
FHL	FHLMULTI-RXN.c	for_c + h_c --> co2_c + h2_c	(0.0, 1000.0)	0.868793	0	4.40852	0	0	0	0	0	NF	0	8.42731	0	0	0	0	0	NF	0	0	0	0	0	NF	NF	13.9853	14.2825	8.51209	8.66877	NF	6.69351	NF	NF	0	0	0	0
FMETTRS	10-Formyltetrahydrofolate:L-methionyl-tRNA N-formyltransferase	10fthf_c + mettrna_c --> fmettrna_c + thf_c	(0.0, 1000.0)	0	0	0	0	0	0	0	0	NF	0	0	0	0	0	0	0	NF	0	0	0	0	0	NF	NF	0	0	0	0	NF	0	NF	NF	0	0	0	0
FMNAT	ATPFMN adenylyltransferase	atp_c + fmn_c + h_c --> fad_c + ppi_c	(0.0, 1000.0)	0	0	0	0	0	0	0	0	NF	0	0	0	0	0	0	0	NF	0	0	0	0	0	NF	NF	0	0	0	0	NF	0	NF	NF	0	0	0	0
FMNRx2	FMNH2:NADP+ oxidoreductase	fmn_c + h_c + nadph_c --> fmnh2_c + nadp_c	(0.0, 1000.0)	0	0	0	0	0	0	0	0	NF	1.36937e-20	0	0	0	0	0	0	NF	0	6.17995e-18	0	0	0	NF	NF	0	0	0	0	NF	0	NF	NF	0	0	0	0
FNOR	FNOR2	2.0 fdxrd_c + h_c + nadp_c --> 2.0 fdxox_c + nadph_c	(0.0, 1000.0)	0	0	0	0	0	0	0	0	NF	0	0	0	0	0	0	0	NF	0	0	0	0	0	NF	NF	0	0	0	0	NF	0	NF	NF	0	0	0	0
FNRR	Ferredoxin:NAD oxidoreductase	2.0 fdxrd_c + h_c + nad_c --> 2.0 fdxox_c + nadh_c	(0.0, 1000.0)	0	0	0	0	0	0	0	0	NF	0	0	0	0	0	0	0	NF	0	0	0	0	0	NF	NF	0	0	0	0	NF	0	NF	NF	0	0	0	0
FOLD3	2-Amino-4-hydroxy-6-hydroxymethyl-7,8-dihydropteridine-	2ahhmd_c + 4abz_c --> dhpt_c + h_c + ppi_c	(0.0, 1000.0)	0	0	0	0	0	0	0	0	NF	0	0	0	0	0	0	0	NF	0	0	0	0	0	NF	NF	0	0	0	0	NF	0	NF	NF	0	0	0	0
FOLR2_1	DihydrofolateNADP+ oxidoreductase	dhf_c + nadp_c <=> fol_c + h_c + nadph_c	(-1000.0, 1000.0)	0	0	0	0	0	0	0	0	NF	0	0	0	0	0	0	0	NF	0	0	0	0	0	NF	NF	0	0	0	0	NF	0	NF	NF	0	0	0	0
FOLt	folate transport via proton simport	fol_e + h_e --> fol_c + h_c	(0.0, 1000.0)	0	0	0	0	0	0	0	0	NF	0	0	0	0	0	0	0	NF	0	0	0	0	0	NF	NF	0	0	0	0	NF	0	NF	NF	0	0	0	0
FORt2	formate transport in via proton symport	for_e + h_e <=> for_c + h_c	(-1000.0, 1000.0)	0	0	0	0	0	0	0	0	NF	0	0	0	0	0	0	0	NF	0	0	0	0	0	NF	NF	0	0	0	0	NF	0	NF	NF	0	0	0	0
FORt3	formate transport out via proton antiport	for_c + h_e --> for_e + h_c	(0.0, 0.0)	0	0	0	0	0	0	0	0	NF	0	0	0	0	0	0	0	NF	0	0	0	0	0	NF	NF	0	0	0	0	NF	0	NF	NF	0	0	0	0
FORtex2	formate transport via proton symport (uptake only, periplasm)	for_e + h_e <=> for_p + h_p	(-1000.0, 1000.0)	0	0	0	0	0	0	0	0	NF	0	0	0	0	0	0	0	NF	0	0	0	0	0	NF	NF	0	0	0	0	NF	0	NF	NF	0	0	0	0
FRD2	Fumarate reductase	fum_c + mql8_i <=> mqn8_i + succ_c	(-1000.0, 1000.0)		-3.29199		-3.17871		-0.845377		-1.94068		-8.33817		-9.01634		-1.58172		-9.08102		-4.97982		-0.713619		-5.05651		NF		0		0		0		NF		0		0
FRTT	trans,trans-Farnesyl-diphosphateisopentenyl-diphosphate	frdp_c + ipdp_c --> ggdp_c + ppi_c	(0.0, 1000.0)	0	0	0	0	0	0	0	0	NF	0	0	0	0	0	0	0	NF	0	0	0	0	0	NF	NF	0	0	0	0	NF	0	NF	NF	0	0	0	0
FT	Farnesyl diphosphateIsopentenyl diphosphate farnesyl transferase	frdp_c + ipdp_c --> ppi_c + ttc_ggdp_c	(0.0, 1000.0)	0.00143531	0.00412221	0.004397	0.00856853	0.00732157	0.00784652	0.0085305	0.00954883	NF	0.00415818	5.70799e-05	0.00961567	0.0146811	0.0146811	0.0711716	0.0826632	NF	0.00593764	0.00547768	0.00662358	0.0079536	0.0140061	NF	NF	0.00817437	0.0119013	0.00224136	0.00420584	NF	0.000938972	NF	NF	0.000912947	0.000936801	0.00183545	0.00219925
FTCD	5-Formiminotetrahydrofolate ammonia-lyase (cyclizing)	methf_c + nh4_c --> 5forthf_c + 2.0 h_c	(0.0, 1000.0)	0	0	0	0	0	0	0	0	NF	0	0	0	0	0	0	0	NF	0	0	0	0	0	NF	NF	0	0	0	0	NF	0	NF	NF	0	0	0	0
FTHFCL	5-Formyltetrahydrofolate cyclo-ligase (ADP-forming)	5fthf_c + atp_c --> adp_c + methf_c + pi_c	(0.0, 1000.0)	0	0	0	0	0	0	0	0	NF	0	0	0	0	0	0	0	NF	0	0	0	0	0	NF	NF	0	0	0	0	NF	0	NF	NF	0	0	0	0
FTHFD	Formyltetrahydrofolate deformylase	10fthf_c + h2o_c <=> for_c + h_c + thf_c	(-100.0, 100.0)	0.868793	0	4.40852	0	3.64293	0.945303	0.777409	0	NF	0	8.42731	7.99731e-19	8.35041	6.76869	7.85487	0	NF	0	9.38452	8.54214	9.88628	8.22635	NF	NF	13.9853	14.2825	8.51209	8.66877	NF	6.69351	NF	NF	9.89742	9.89474	10.9115	10.8184
FTHFLi	Formatetetrahydrofolate ligase (ADP-forming)	atp_c + for_c + thf_c --> 10fthf_c + adp_c + pi_c	(0.0, 0.0)	0	0	0	0	0	0	0	0	NF	0	0	0	0	0	0	0	NF	0	0	0	0	0	NF	NF	0	0	0	0	NF	0	NF	NF	0	0	0	0
FUM	(S)-Malate hydro-lyase	mal__L_c <=> fum_c + h2o_c	(-1000.0, 1000.0)	-0.00661561	-3.19602	-0.0118757	-3.46665	-0.0337465	-0.662695	-0.0230397	-2.8908	NF	-8.24136	-0.000154164	-9.0686	-0.0676678	-1.23992	-0.192224	-9.81706	NF	-5.0121	-0.0252477	-0.559409	-0.0214815	-5.13264	NF	NF	-0.0220778	-9.45477	-0.00605359	-4.97803	NF	-2.78113	NF	NF	-0.00420795	0.0218106	-0.00495728	-0.988511
FUMt2r	Transport of dicarboxylates, extracellular	fum_e + h_e <=> fum_c + h_c	(-1000.0, 1000.0)	0	0	0	0	0	0	0	0	NF	0	0	0	0	0	0	0	NF	0	0	0	0	0	NF	NF	0	-0.483061	0	1.21878e-15	NF	-1.32384e-15	NF	NF	0	0	0	0
G1PACT	Acetyl-CoAD-glucosamine-1-phosphate N-acetyltransferase	accoa_c + gam1p_c --> acgam1p_c + coa_c + h_c	(0.0, 1000.0)	0.00287062	0.00824442	0.00879401	0.0171371	0.0146431	0.015693	0.017061	0.0190977	NF	0.00831636	0.00011416	0.0192313	0.0293621	0.0293621	0.142343	0.165326	NF	0.0118753	0.0109554	0.0132472	0.0159072	0.0280122	NF	NF	0.0163487	0.0238027	0.00448272	0.00841169	NF	0.00187794	NF	NF	0.00182589	0.0018736	0.00367089	0.00439849
G1PCTYT	CTPD-glucose-1-phosphate cytidylyltransferase	ctp_c + g1p_c + h_c <=> cdpglc_c + ppi_c	(-1000.0, 1000.0)	0	0	0	0	0	0	0	0	NF	0	0	0	0	0	0	0	NF	0	0	0	0	0	NF	NF	0	0	0	0	NF	0	NF	NF	0	0	0	0
G1PTT	dTTPalpha-D-glucose-1-phosphate thymidylyltransferase	dttp_c + g1p_c + h_c <=> dtdpglu_c + ppi_c	(-1000.0, 1000.0)	0	0	0	0	0	0	0	0	NF	0	0	0	0	0	0	0	NF	0	0	0	0	0	NF	NF	0	0	0	0	NF	0	NF	NF	0	0	0	0
G1SAT	(S)-4-Amino-5-oxopentanoate 4,5-aminomutase	5aop_c <=> glu1sa_c	(-1000.0, 1000.0)	0	0	0	0	0	0	0	0	NF	0	0	0	0	0	0	0	NF	0	-3.1225e-17	0	0	0	NF	NF	0	0	0	0	NF	0	NF	NF	0	0	0	0
G3PAT120	glycerol-3-phosphate acyltransferase (C120)	ddcaACP_c + glyc3p_c --> 1ddecg3p_c + ACP_c	(0.0, 1000.0)	0	0	0	0	0	0	0	0	NF	0	0	0	0	0	0	0	NF	0	0	0	0	0	NF	NF	0	0	0	0	NF	0	NF	NF	0	0	0	0
G3PAT140	glycerol-3-phosphate acyltransferase (C140)	glyc3p_c + myrsACP_c --> 1tdecg3p_c + ACP_c	(0.0, 1000.0)	0	0	0	0	0	0	0	0	NF	0	0	0	0	0	0	0	NF	0	0	0	0	0	NF	NF	0	0	0	0	NF	0	NF	NF	0	0	0	0
G3PAT141	glycerol-3-phosphate acyltransferase (C141)	glyc3p_c + tdeACP_c --> 1tdec7eg3p_c + ACP_c	(0.0, 1000.0)	0	0	0	0	0	0	0	0	NF	0	0	0	0	0	0	0	NF	0	0	0	0	0	NF	NF	0	0	0	0	NF	0	NF	NF	0	0	0	0
G3PAT160	glycerol-3-phosphate acyltransferase (C160)	glyc3p_c + palmACPs_c --> 1hdecg3p_c + ACP_c	(0.0, 1000.0)	0	0	0	0	0	0	0	0	NF	0	0	0	0	0	0	0	NF	0	0	0	0	0	NF	NF	0	0	0	0	NF	0	NF	NF	0	0	0	0
G3PAT160_1	palmitoyl-glycerol-3-phosphate O-acyltransferase	glyc3p_c + pmtcoa_c --> 1hdecg3p_c + coa_c	(0.0, 1000.0)	0.000763505	0.00219279	0.00233896	0.00455798	0.00389467	0.00417391	0.00453775	0.00507945	NF	0.00221192	3.03633e-05	0.00511501	0.0078095	0.0078095	0.0378593	0.0439722	NF	0.00315849	0.00291382	0.00352338	0.00423088	0.00745046	NF	NF	0.00434831	0.00633085	0.00119228	0.00223728	NF	0.000499481	NF	NF	0.000485637	0.000498326	0.000976356	0.00116988
G3PAT161	glycerol-3-phosphate acyltransferase (C161)	glyc3p_c + hdeACP_c --> 1hdec9eg3p_c + ACP_c	(0.0, 1000.0)	6.11986e-19	0	0	0	0	0	0	0	NF	0	0	0	0	0	0	0	NF	0	0	0	0	0	NF	NF	0	0	0	0	NF	0	NF	NF	0	0	0	0
G3PAT180	glycerol-3-phosphate acyltransferase (C180)	glyc3p_c + ocdcaACP_c --> 1odecg3p_c + ACP_c	(0.0, 1000.0)	0	0	0	0	0	0	0	0	NF	0	0	0	0	0	0	0	NF	0	0	0	0	0	NF	NF	0	0	0	0	NF	0	NF	NF	0	0	0	0
G3PAT181	glycerol-3-phosphate acyltransferase (C181)	glyc3p_c + octeACP_c --> 1odec11eg3p_c + ACP_c	(0.0, 1000.0)	0	0	0	0	0	0	0	0	NF	0	0	0	0	0	0	0	NF	0	-8.09713e-18	0	0	0	NF	NF	0	0	0	0	NF	0	NF	NF	0	0	0	0
G3PCT	CTP:sn-glycerol-3-phosphate cytidylyltransferase	ctp_c + glyc3p_c + h_c --> cdpglyc_c + ppi_c	(0.0, 1000.0)	0	0	0	0	0	0	0	0	NF	0	0	-3.2474e-15	0	0	0	0	NF	0	-3.60731e-16	0	0	0	NF	NF	0	0	0	0	NF	0	NF	NF	0	0	0	0
G3PD1ir	sn-Glycerol-3-phosphateNAD+ 2-oxidoreductase	glyc3p_c + nad_c <=> dhap_c + h_c + nadh_c	(-1000.0, 1000.0)	-0.00152701	-0.00438557	-0.00467793	-0.00911597	-0.00778934	-0.00834783	-0.00907551	-0.0101589	NF	-0.00442384	-6.07266e-05	-0.01023	-0.015619	-0.015619	-0.0757187	-0.0879445	NF	-0.00631699	-0.00582765	-0.00704676	-0.00846175	-0.0149009	NF	NF	-0.00869662	-0.0126617	-0.00238456	-0.00447455	NF	-0.000998962	NF	NF	-0.000971274	-0.000996652	-0.00195271	-0.00233975
G3PD2	sn-Glycerol-3-phosphateNADP+ 2-oxidoreductase	glyc3p_c + nadp_c --> dhap_c + h_c + nadph_c	(0.0, 0.0)	0	0	0	0	0	0	0	0	NF	0	0	0	0	0	0	0	NF	0	0	0	0	0	NF	NF	0	0	0	0	NF	0	NF	NF	0	0	0	0
G5SADs	R03314	glu5sa_c --> 1pyr5c_c + h2o_c + h_c	(0.0, 1000.0)	0.156925	0.00656522	2.76586	6.93889e-18	0.0116607	0.0124967	0	0	NF	0.00662251	2.13976	0	0.0233817	0.0233817	0	0	NF	1.17614e-15	0.00872401	0.010549	0	0	NF	NF	10.8053	11.1724	5.2208	5.41433	NF	3.52044	NF	NF	0.001454	0.00149199	0	0
G5SD	L-Glutamate-5-semialdehydeNADP+ 5-oxidoreductase (phosphorylationg)	glu5p_c + h_c + nadph_c --> glu5sa_c + nadp_c + pi_c	(0.0, 1000.0)	0.156925	0.00656522	2.76586	0	0.0116607	0.0124967	0	0	NF	0.00662251	2.13976	0	0.0233817	0.0233817	0	0	NF	0	0.00872401	0.010549	0	0	NF	NF	10.8053	11.1724	5.2208	5.41433	NF	3.52044	NF	NF	0.001454	0.00149199	-6.93889e-18	8.67362e-19
GALUi	UTPalpha-D-glucose-1-phosphate uridylyltransferase	g1p_c + h_c + utp_c <=> ppi_c + udpg_c	(-1000.0, 1000.0)	0	0	0	0	1.66703e-17	0	0	0	NF	0	0	-2.70617e-16	0	-2.12525e-17	0	0	NF	0	-3.00609e-17	0	-3.28878e-17	0	NF	NF	0	0	0	0	NF	0	NF	NF	0	0	0	0
GAPD	D-Glyceraldehyde-3-phosphateNAD+ oxidoreductase(phosphorylating)	g3p_c + nad_c + pi_c <=> 13dpg_c + h_c + nadh_c	(-1000.0, 1000.0)	-0.0365353	-0.104929	-0.0968461	-0.188726	-0.186368	-0.19973	-0.187888	-0.210317	NF	-0.105845	-0.00125721	-0.21179	-0.373701	-0.373701	-1.56759	-1.8207	NF	-0.130779	-0.139432	-0.168601	-0.175182	-0.30849	NF	NF	-0.180044	-0.262132	-0.049367	-0.0926357	NF	-0.0206813	NF	NF	-0.0232387	-0.0238459	-0.0404266	-0.0484394
GAPDi_nadp	D-glyceraldehyde-3-phosphate:NADP+ oxidoreductase (phosphorylating)	13dpg_c + h_c + nadph_c --> g3p_c + nadp_c + pi_c	(0.0, 0.0)	0	0	0	0	0	0	0	0	NF	0	0	0	0	0	0	0	NF	0	0	0	0	0	NF	NF	0	0	0	0	NF	0	NF	NF	0	0	0	0
GARFT	10-Formyltetrahydrofolate5'-phosphoribosylglycinamide	10fthf_c + gar_c <=> fgam_c + h_c + thf_c	(-1000.0, 1000.0)	0.00246349	0.00707515	0.00754679	0.0147066	0.0125664	0.0134674	0.0146413	0.0163891	NF	0.00713688	9.7969e-05	0.0165039	0.0251978	0.0251978	0.122155	0.141879	NF	0.0101911	0.00940161	0.0113684	0.0136512	0.0240393	NF	NF	0.0140301	0.0204268	0.00384695	0.0072187	NF	0.0016116	NF	NF	0.00156694	0.00160788	0.00315027	0.00377467
GCALDlump	Glyceraldehyde degradation	coa_c + gcald_c --> accoa_c + h2o_c	(0.0, 1000.0)	0	0	0	0	0	0	0	0	NF	0	0	0	0	0	0	0	NF	0	0	0	0	0	NF	NF	0	0	0	0	NF	0	NF	NF	0	0	0	0
GCCc	dihydrolipoylproteinNAD+ oxidoreductase	dhlpro_c + nad_c <=> h_c + lpro_c + nadh_c	(-1000.0, 1000.0)	0	0	0	0	0	0	0	0	NF	0	0	0	0	0	0	0	NF	0	0	0	0	0	NF	NF	0	0	0	0	NF	0	NF	NF	0	0	0	0
GF6PTA	L-GlutamineD-fructose-6-phosphate aminotransferase (hexose	f6p_c + gln__L_c <=> gam6p_c + glu__L_c	(-1000.0, 1000.0)	0.00287062	0.00824442	0.00879401	0.0171371	0.0146431	0.015693	0.017061	0.0190977	NF	0.00831636	0.00011416	0.0192313	0.0293621	0.0293621	0.142343	0.165326	NF	0.0118753	0.0109554	0.0132472	0.0159072	0.0280122	NF	NF	0.0163487	0.0238027	0.00448272	0.00841169	NF	0.00187794	NF	NF	0.00182589	0.0018736	0.00367089	0.00439849
GGTT	GGTT	ggdp_c + ipdp_c --> pendp_c + ppi_c	(0.0, 1000.0)	0	0	0	0	0	0	0	0	NF	0	0	0	0	0	0	0	NF	0	0	0	0	0	NF	NF	0	0	0	0	NF	0	NF	NF	0	0	0	0
GHMT2r	5,10-Methylenetetrahydrofolateglycine hydroxymethyltransferase	gly_c + h2o_c + mlthf_c <=> ser__L_c + thf_c	(-1000.0, 1000.0)	0.00366346	0.0105215	0.962755	0.927419	0.0186875	0.0200273	0	-0.0808843	NF	0.0106133	0.999516	0.918549	0.0374717	0.0374717	1.05732	0.299793	NF	0.595138	0.0139811	0.0169059	-0.737352	-0.57578	NF	NF	-4.85997	-5.55602	1.24807	0.881185	NF	2.99205	NF	NF	0.00233019	0.00239107	-0.939389	-0.996266
GK1	ATP(d)GMP phosphotransferase	atp_c + gmp_c --> adp_c + gdp_c	(0.0, 1000.0)	0.00105042	0.0030168	0.00321791	0.00627081	0.00535823	0.00574241	0.00624298	0.00698823	NF	0.00304313	4.17734e-05	0.00703715	0.0107442	0.0107442	0.0520863	0.0604964	NF	0.00434541	0.0040088	0.00484742	0.00582078	0.0102502	NF	NF	0	0.00870989	0	0.00307801	NF	0.000687179	NF	NF	0.000668133	0.00068559	0.00134326	0.0016095
GK2	guanylate kinase (GMPdATP)	datp_c + gmp_c <=> dadp_c + gdp_c	(-1000.0, 1000.0)	-8.67362e-19	-1.0842e-18	0	0	0	0	3.46945e-18	0	NF	-2.42861e-17	0	0	0	0	0	0	NF	0	0	0	-1.48925e-17	0	NF	NF	0.00598234	0	0.00164032	0	NF	0	NF	NF	0	0	0	0
GLNabc	ATP phosphohydrolase (polar-amino-acid-importing)	atp_c + gln__L_e + h2o_c --> adp_c + gln__L_c + h_c + pi_c	(0.0, 0.0)	0	0	0	0	0	0	0	0	NF	0	0	0	0	0	0	0	NF	0	0	0	0	0	NF	NF	0	0	0	0	NF	0	NF	NF	0	0	0	0
GLNS	L-Glutamateammonia ligase (ADP-forming)	atp_c + glu__L_c + nh4_c --> adp_c + gln__L_c + h_c + pi_c	(0.0, 1000.0)	0.0205375	0.0589836	0	0	0.104762	0.112274	0	0	NF	0.0594983	0	0	0.210067	0.210067	0	0	NF	0	0.0783787	0.0947751	0	0	NF	NF	0	0	0	0	NF	0	NF	NF	0.0130631	0.0134044	0	0
GLNSP1	Undecaprenyl-diphospho-N-acetylmuramoyl-(N-acetylglucosamine)-	atp_c + nh4_c + uaaAgla_c --> adp_c + h_c + pi_c + uaaAgtla_c	(0.0, 1000.0)	0	0	0	0	0	0	0	0	NF	0	0	0	0	0	0	0	NF	0	0	0	0	0	NF	NF	0	0	0	0	NF	0	NF	NF	0	0	0	0
GLNSP2	Undecaprenyl-diphospho-N-acetylmuramoyl-(N-acetylglucosamine)-	atp_c + nh4_c + uaaGgla_c --> adp_c + h_c + pi_c + uaaGgtla_c	(0.0, 1000.0)	0	0	0	0	0	0	0	0	NF	0	0	0	0	0	0	0	NF	0	0	0	0	0	NF	NF	0	0	0	0	NF	0	NF	NF	0	0	0	0
GLNSP3	Undecaprenyl-diphospho-N-acetylmuramoyl-(N-acetylglucosamine)-	atp_c + nh4_c + uaagmda_c --> adp_c + h_c + pi_c + uaagtmda_c	(0.0, 1000.0)	0	0	0	0	0	0	0	0	NF	0	0	0	0	0	0	0	NF	0	0	0	0	0	NF	NF	0	0	0	0	NF	0	NF	NF	0	0	0	0
GLNt2r	TRANS-RXNBWI-115637.ce.maizeexp.GLN_GLN	gln__L_e + h_e <=> gln__L_c + h_c	(-1000.0, 1000.0)	0	0	0.713217	0.758635	0	0	0.0909277	0.101782	NF	0	0.567676	1	0	0	0.758627	0.881118	NF	1	-9.38485e-16	0	0.0847785	1	NF	NF	0.0871316	0.126858	0.0238909	0.0448306	NF	0.223977	NF	NF	0	0	0.0195643	0.023442
GLNTRS	GLUTAMINE--TRNA-LIGASE-RXN.c	atp_c + gln__L_c + trnagln_c --> amp_c + glntrna_c + ppi_c	(0.0, 1000.0)	0.00213931	0.00614411	0.00655369	0.0127713	0.0109127	0.0116952	0.0127146	0.0142324	NF	0.00619772	8.5077e-05	0.0143321	0.021882	0.021882	0.106081	0.123209	NF	0.00884999	0.00816443	0.00987239	0.0118548	0.0208759	NF	NF	0.0121838	0.0177388	0.00334072	0.00626877	NF	0.00139953	NF	NF	0.00136074	0.00139629	0.00273572	0.00327795
GLU_Dt2	D-glutamate transport in via proton symport	glu__D_e + h_e <=> glu__D_c + h_c	(-1000.0, 1000.0)	0	0	0	0	0	0	0	0	NF	0	0	0	0	0	0	0	NF	0	0	0	0	0	NF	NF	0	0	0	0	NF	0	NF	NF	0	0	0	0
GLU5K	ATPL-glutamate 5-phosphotransferase	atp_c + glu__L_c <=> adp_c + glu5p_c	(-1000.0, 1000.0)	0.156925	0.00656522	2.76586	0	0.0116607	0.0124967	0	0	NF	0.00662251	2.13976	0	0.0233817	0.0233817	0	0	NF	0	0.00872401	0.010549	0	0	NF	NF	10.8053	11.1724	5.2208	5.41433	NF	3.52044	NF	NF	0.001454	0.00149199	-6.93889e-18	8.67362e-19
GLUabc	ATP phosphohydrolase (polar-amino-acid-importing)	atp_c + glu__L_e + h2o_c --> adp_c + glu__L_c + h_c + pi_c	(0.0, 0.0)	0	0	0	0	0	0	0	0	NF	0	0	0	0	0	0	0	NF	0	0	0	0	0	NF	NF	0	0	0	0	NF	0	NF	NF	0	0	0	0
GLUDy	L-GlutamateNADP+ oxidoreductase (deaminating)	akg_c + h_c + nadph_c + nh4_c --> glu__L_c + h2o_c + nadp_c	(0.0, 1000.0)	0.236078	0.706731	1.44605	2.18087	1.20424	0.226358	0	0	NF	0.717261	1.285	3.50826	0.832994	0.423522	0	0	NF	0	0.3108	0.191079	0	0	NF	NF	2.81448	13.4736	3.19107	10.6964	NF	8.73682	NF	NF	0.0518001	0.027025	0	0.538748
GLUPRT	5-Phosphoribosylaminepyrophosphate phosphoribosyltransferase	gln__L_c + h2o_c + prpp_c --> glu__L_c + ppi_c + pram_c	(0.0, 1000.0)	0.00246349	0.00707515	0.00754679	0.0147066	0.0125664	0.0134674	0.0146413	0.0163891	NF	0.00713688	9.7969e-05	0.0165039	0.0251978	0.0251978	0.122155	0.141879	NF	0.0101911	0.00940161	0.0113684	0.0136512	0.0240393	NF	NF	0.0140301	0.0204268	0.00384695	0.0072187	NF	0.0016116	NF	NF	0.00156694	0.00160788	0.00315027	0.00377467
GLUR	L-Glutamate racemase	glu__L_c <=> glu__D_c	(-1000.0, 1000.0)	0.00143531	0.00412221	0.004397	0.00856853	0.00732157	0.00784652	0.0085305	0.00954883	NF	0.00415818	5.70799e-05	0.00961567	0.0146811	0.0146811	0.0711716	0.0826632	NF	0.00593764	0.00547768	0.00662358	0.0079536	0.0140061	NF	NF	0.00817437	0.0119013	0.00224136	0.00420584	NF	0.000938972	NF	NF	0.000912947	0.000936801	0.00183545	0.00219925
GLUSy	L-GlutamateNADP+ oxidoreductase (transaminating)	2.0 glu__L_c + nadp_c --> akg_c + gln__L_c + h_c + nadph_c	(0.0, 0.0)	0	0	0	0	0	0	0	0	NF	0	0	0	0	0	0	0	NF	0	0	0	0	0	NF	NF	0	0	0	0	NF	0	NF	NF	0	0	0	0
GLUt2r	TRANS-RXNBWI-115637.ce.maizeexp.GLT_GLT	glu__L_e + h_e <=> glu__L_c + h_c	(-1000.0, 1000.0)	0	0	1	1	-0.78882	0	-0.840362	1	NF	0	1	1	0	0	-0.850637	1	NF	1	0	0	-0.78353	1	NF	NF	10	10	5	5	NF	3	NF	NF	0	0	-0.0122567	-0.159199
GLUTRR	L-glutamate-semialdehyde NADP+	glutrna_c + h_c + nadph_c <=> glu1sa_c + nadp_c + trnaglu_c	(-1000.0, 1000.0)	0	0	4.92661e-16	0	0	0	7.11237e-17	0	NF	-9.80119e-17	0	0	0	0	0	0	NF	0	3.1225e-17	0	0	0	NF	NF	0	0	0	0	NF	0	NF	NF	0	0	0	0
GLUTRS	Glutamic acid translase	atp_c + glu__L_c + trnaglu_c --> amp_c + glutrna_c + ppi_c	(0.0, 1000.0)	0.00213987	0.00614569	0.00655538	0.0127746	0.0109155	0.0116982	0.0127179	0.0142361	NF	0.00619932	8.50989e-05	0.0143358	0.0218876	0.0218876	0.106108	0.12324	NF	0.00885227	0.00816653	0.00987493	0.0118578	0.0208813	NF	NF	0.012187	0.0177434	0.00334158	0.00627038	NF	0.00139989	NF	NF	0.00136109	0.00139665	0.00273642	0.0032788
GLXO1	aldehyde dehydrogenase (glyoxylate, NAD)	glx_c + h2o_c + nad_c <=> 2.0 h_c + nadh_c + oxa_c	(-1000.0, 1000.0)	0	0	0	0	0	0	0	0	NF	0	0	0	0	0	0	0	NF	0	0	0	0	0	NF	NF	0	0	0	0	NF	0	NF	NF	0	0	0	0
GLYabc	ATP phosphohydrolase (polar-amino-acid-importing)	atp_c + gly_e + h2o_c --> adp_c + gly_c + h_c + pi_c	(0.0, 0.0)	0	0	0	0	0	0	0	0	NF	0	0	0	0	0	0	0	NF	0	0	0	0	0	NF	NF	0	0	0	0	NF	0	NF	NF	0	0	0	0
GLYALDDr	D-GlyceraldehydeNAD+ oxidoreductase	glyald_c + h2o_c + nad_c --> glyc__R_c + 2.0 h_c + nadh_c	(0.0, 1000.0)	0	0	0	0	0	0	0	0	NF	0	0	0	0	0	0	0	NF	0	0	0	0	0	NF	NF	0	0	0	0	NF	0	NF	NF	0	0	0	0
GLYCt	Glycerol transport	glyc_e <=> glyc_c	(-1000.0, 1000.0)	0	0	0	0	0	0	0	0	NF	0	0	0	0	0	0	0	NF	0	0	0	0	0	NF	NF	0	0	0	0	NF	0	NF	NF	0	0	0	0
GLYK	ATPglycerol 3-phosphotransferase	atp_c + glyc_c <=> adp_c + glyc3p_c + h_c	(-1000.0, 1000.0)	0	0	8.58688e-17	2.60209e-18	-3.25261e-18	1.77809e-17	1.12757e-17	4.33681e-19	NF	1.43608e-19	0	0	-6.50521e-18	3.88559e-18	0	0	NF	0	0	1.0842e-18	-7.37257e-18	2.08167e-17	NF	NF	0	0	0	0	NF	0	NF	NF	0	0	0	0
GLYLEUHYDROc	Gly-Leu aminopeptidase	gly_leu__L_c + h2o_c <=> gly_c + leu__L_c	(-1000.0, 1000.0)	0	0	0	0	0	0	0	0	NF	0	0	0	0	0	0	0	NF	0	0	0	0	0	NF	NF	0	0	0	0	NF	0	NF	NF	0	0	0	0
GLYOX	S-(2-Hydroxyacyl)glutathione hydrolase	h2o_c + lgt__S_c --> gthrd_c + h_c + lac__D_c	(0.0, 1000.0)	0	0	0	0	0	0	0	0	NF	0	0	0	0	0	0	0	NF	0	0	0	0	0	NF	NF	0	0	0	0	NF	0	NF	NF	0	0	0	0
GLYPHEHYc	Gly-Phe aminopeptidase	gly_phe__L_c + h2o_c <=> gly_c + phe__L_c	(-1000.0, 1000.0)	0	0	0	0	0	0	0	0	NF	0	0	0	0	0	0	0	NF	0	0	0	0	0	NF	NF	0	0	0	0	NF	0	NF	NF	0	0	0	0
GLYt2r	glycine transport in/out via proton symport	gly_e + h_e <=> gly_c + h_c	(-1000.0, 1000.0)	0	0	1	1	0	0	0.0722585	0	NF	0	1	1	0	0	1	1	NF	0.645433	0	0	-0.66998	-1.43246	NF	NF	-4.79073	-5.45521	1.26706	0.916811	NF	3	NF	NF	0	0	-0.923842	-0.977637
GLYTRS	GLYCINE--TRNA-LIGASE-RXN.e	atp_c + gly_c + trnagly_c --> amp_c + glytrna_c + ppi_c	(0.0, 1000.0)	0.00969444	0.0278424	0.0296985	0.057874	0.0494517	0.0529974	0.0576171	0.0644952	NF	0.0280854	0.000385532	0.0649467	0.0991595	0.0991595	0.480711	0.558328	NF	0.0401043	0.0369976	0.0447374	0.0537206	0.0946006	NF	NF	0.0552117	0.0803846	0.0151387	0.0284073	NF	0.00634205	NF	NF	0.00616627	0.00632739	0.0123971	0.0148543
GMHEPPA	D-glycero-beta-D-manno-heptose 1,7-bisphosphate 7-phosphohydrolase	gmhep17bp_c + h2o_c --> gmhep1p_c + pi_c	(0.0, 1000.0)	0	0	0	0	0	0	0	0	NF	0	0	0	0	0	0	0	NF	0	0	0	0	0	NF	NF	0	0	0	0	NF	0	NF	NF	0	0	0	0
GMPS2	Xanthosine-5'-phosphateL-glutamine amido-ligase (AMP-forming)	atp_c + gln__L_c + h2o_c + xmp_c --> amp_c + glu__L_c + gmp_c + 2.0 h_c + ppi_c	(0.0, 1000.0)	0.00105042	0.0030168	0.00321791	0.00627081	0.00535823	0.00574241	0.00624298	0.00698823	NF	0.00304313	4.17734e-05	0.00703715	0.0107442	0.0107442	0.0520863	0.0604964	NF	0.00434541	0.0040088	0.00484742	0.00582078	0.0102502	NF	NF	0.00598234	0.00870989	0.00164032	0.00307801	NF	0.000687179	NF	NF	0.000668133	0.00068559	0.00134326	0.0016095
GRTT	Geranyl-diphosphateisopentenyl-diphosphate geranyltrans-transferase	grdp_c + ipdp_c --> frdp_c + ppi_c	(0.0, 1000.0)	0.00143531	0.00412221	0.004397	0.00856853	0.00732157	0.00784652	0.0085305	0.00954883	NF	0.00415818	5.70799e-05	0.00961567	0.0146811	0.0146811	0.0711716	0.0826632	NF	0.00593764	0.00547768	0.00662358	0.0079536	0.0140061	NF	NF	0.00817437	0.0119013	0.00224136	0.00420584	NF	0.000938972	NF	NF	0.000912947	0.000936801	0.00183545	0.00219925
GTPCI	GTP 7,8-8,9-dihydrolase	gtp_c + h2o_c --> ahdt_c + for_c + h_c	(0.0, 1000.0)	0	0	0	0	0	0	0	0	NF	0	0	0	0	0	0	0	NF	0	0	0	0	0	NF	NF	0	0	0	0	NF	0	NF	NF	0	0	0	0
GTPCII2	GTP 7,8-8,9-dihydrolase (pyrophosphate-forming)	gtp_c + 3.0 h2o_c --> 25drapp_c + for_c + 2.0 h_c + ppi_c	(0.0, 1000.0)	0	0	0	0	0	0	0	0	NF	0	0	0	0	1.82146e-17	0	0	NF	0	0	0	0	0	NF	NF	0	0	0	0	NF	0	NF	NF	0	0	0	0
GTPDPK_1	ATPGTP 3'-pyrophosphotransferase	atp_c + gtp_c <=> amp_c + gdptp_c	(-1000.0, 1000.0)	0	0	0	0	0	0	0	0	NF	0	0	0	0	0	0	0	NF	0	0	0	0	0	NF	NF	0	0	0	0	NF	0	NF	NF	0	0	0	0
GUAPRT	GMPpyrophosphate phosphoribosyltransferase	gua_c + prpp_c --> gmp_c + ppi_c	(0.0, 0.0)	0	0	0	0	0	0	0	0	NF	0	0	0	0	0	0	0	NF	0	0	0	0	0	NF	NF	0	0	0	0	NF	0	NF	NF	0	0	0	0
H2ASE_syn	hydrogen:NADP+ oxidoreductase	h2_c + nadp_c --> h_c + nadph_c	(0.0, 0.0)	0	0	0	0	0	0	0	0	NF	0	0	0	0	0	0	0	NF	0	0	0	0	0	NF	NF	0	0	0	0	NF	0	NF	NF	0	0	0	0
H2CYTb	hydrogen:cytochrome b reductase	cytbdox_i + h2_p --> cytbdred_i + 2.0 h_p	(0.0, 1000.0)	9.41558	0	0	0	0	0	0	0	NF	0	10	0.983661	0	0	0	0	NF	0	2.13688	1.87029	10	0	NF	NF	0	0	0	0	NF	0	NF	NF	0	0	0	0
H2Ot	TRANS-RXNBWI-115401.ce.maizeexp.OH_OH	h2o_e <=> h2o_c	(-1000.0, 1000.0)	0.668489	2.93878	1.89923	1.77373	3.40999	1.11835	0.524071	2.2363	NF	12.9819	11.5701	12.4264	12.0925	12.0925	8.53459	8.06918	NF	8.43827	17.0496	16.4324	18.0742	25.3112	NF	NF	-4.35778	-4.82486	1.38577	1.13957	NF	3.2637	NF	NF	19.5083	19.4954	20.6619	20.4437
H2St1	h2s transport (diffusion)	h2s_e --> h2s_c	(0.0, 1000.0)	0.00211947	0.00608712	0.00374545	0.00729883	0.0108115	0.0115867	0.00726644	0.00813387	NF	0.00614023	4.86217e-05	0.00819081	0.021679	0.021679	0.0606253	0.070414	NF	0.00505779	0.0080887	0.00978081	0.00677503	0.0119306	NF	NF	0.00696308	0.0101378	0.00190923	0.00358262	NF	0.000799833	NF	NF	0.00134812	0.00138334	0.00156347	0.00187336
H2td	hydrogen transport	h2_e <=> h2_c	(-1000.0, 1000.0)	0.584419	10	10	10	10	10	10	7.03826	NF	0	-10	-0.983661	0	0	0	0	NF	0	-8.40576	-7.35863	-18.3229	-20.2076	NF	NF	0	0	0	0	NF	0	NF	NF	-19.3781	-19.3619	-21.6571	-21.3623
H2tex	hydrogen transport diffusion (periplasm)	h2_e <=> h2_p	(-1000.0, 1000.0)	9.41558	0	1.16509e-15	0	0	0	0	0	NF	0	10	0.983661	0	0	0	0	NF	0	2.13688	1.87029	10	0	NF	NF	0	0	0	0	NF	0	NF	NF	0	0	0	0
HBUHL1	(3R)-3-Hydroxybutanoyl-[acyl-carrier-protein] hydro-lyase	3hbutACP_c --> but2eACP_c + h2o_c	(0.0, 1000.0)	0.00152701	0.00438557	0.00467793	0.00911597	0.00778934	0.00834783	0.00907551	0.0101589	NF	0.00442384	6.07266e-05	0.01023	0.015619	0.015619	0.0757187	0.0879445	NF	0.00631699	0.00582765	0.00704676	0.00846175	0.0149009	NF	NF	0.00869662	0.0126617	0.00238456	0.00447455	NF	0.000998962	NF	NF	0.000971274	0.000996652	0.00195271	0.00233975
HBUR1	(3R)-3-Hydroxybutanoyl-[acyl-carrier protein]NADP+ oxidoreductase	3hbutACP_c + nadp_c <=> actACP_c + h_c + nadph_c	(-1000.0, 1000.0)	-0.00152701	-0.00438557	-0.00467793	-0.00911597	-0.00778934	-0.00834783	-0.00907551	-0.0101589	NF	-0.00442384	-6.07266e-05	-0.01023	-0.015619	-0.015619	-0.0757187	-0.0879445	NF	-0.00631699	-0.00582765	-0.00704676	-0.00846175	-0.0149009	NF	NF	-0.00869662	-0.0126617	-0.00238456	-0.00447455	NF	-0.000998962	NF	NF	-0.000971274	-0.000996652	-0.00195271	-0.00233975
HCITS	2-Hydroxybutane-1,2,4-tricarboxylate 2-oxoglutarate-lyase	accoa_c + akg_c + h2o_c --> coa_c + h_c + hcit_c	(0.0, 1000.0)	0	0	0	0	0	0	0	0	NF	0	0	0	0	0	0	0	NF	0	0	0	0	0	NF	NF	0	0	0	0	NF	0	NF	NF	0	0	0	0
HCO3E	Carbonic acid hydro-lyase	h2co3_c + h_c <=> co2_c + h2o_c	(-1000.0, 1000.0)	-0.222514	-3.37196	-1.11862	-1.54865	-1.13506	-0.997589	-0.877439	-0.982183	NF	-8.41883	-0.572938	-7.16063	-0.694265	-1.86652	-1.15998	-8.60818	NF	-3.06892	-0.259039	-0.842108	-0.8181	-3.26668	NF	NF	-0.840807	-1.22416	-0.230544	-0.432609	NF	-0.31055	NF	NF	-0.0431731	-0.0181727	-0.0202343	-0.168758
HEMEBS	Heme synthase	2.0 amet_c + fecpp3_c --> 2.0 co2_c + 2.0 dad_5_c + 2.0 h_c + 2.0 met__L_c + pheme_c	(0.0, 1000.0)	0	0	0	0	0	0	0	0	NF	6.07153e-18	0	0	0	0	0	0	NF	0	-9.37943e-19	0	0	0	NF	NF	0	0	4.90762e-17	0	NF	0	NF	NF	0	0	0	0
HEMEti	Heme transport via ABC system	atp_c + h2o_c + pheme_e <=> adp_c + h_c + pheme_c + pi_c	(-1000.0, 1000.0)	0	0	0	0	0	0	0	0	NF	0	0	0	0	0	0	0	NF	0	0	0	0	0	NF	NF	0	0	0	0	NF	0	NF	NF	0	0	0	0
HEXSabc	hexanesulfonate transport via ABC system	atp_c + h2o_c + hexs_e --> adp_c + h_c + hexs_c + pi_c	(0.0, 1000.0)	0	0	0	0	0	0	0	0	NF	0	0	0	0	0	0	0	NF	0	0	0	0	0	NF	NF	0	0	0	0	NF	0	NF	NF	0	0	0	0
HEXTT	trans-hexaprenyltranstransferase	hexdp_c + ipdp_c --> hepdp_c + ppi_c	(0.0, 1000.0)	0	0	0	0	0	0	0	0	NF	0	0	0	0	0	0	0	NF	0	0	0	0	0	NF	NF	0	0	0	0	NF	0	NF	NF	0	0	0	0
HG2abcpp	Mercury (Hg+2) ABC transporter	atp_c + h2o_c + hg2_c --> adp_c + h_c + hg2_e + pi_c	(0.0, 1000.0)	0	0	0	0	0	0	0	0	NF	0	0	0	0	0	0	0	NF	0	0	0	0	0	NF	NF	0	0	0	0	NF	0	NF	NF	0	0	0	0
HISabc	ATP phosphohydrolase (polar-amino-acid-importing)	atp_c + h2o_c + his__L_e --> adp_c + h_c + his__L_c + pi_c	(0.0, 0.0)	0	0	0	0	0	0	0	0	NF	0	0	0	0	0	0	0	NF	0	0	0	0	0	NF	NF	0	0	0	0	NF	0	NF	NF	0	0	0	0
HISt2r	TRANS-RXNBWI-115637.ce.maizeexp.HIS_HIS	h_e + his__L_e <=> h_c + his__L_c	(-1000.0, 1000.0)	0	0	0.0022341	0.00435363	0	0	0.00433431	0.00485172	NF	0	2.9002e-05	0.00488568	0	0	0.036162	0.0420008	NF	0.00301689	0	0	0.00404119	0.00711643	NF	NF	0.00415336	0.00604701	0.00113882	0.00213697	NF	0.000477087	NF	NF	0	0	0.000932582	0.00111743
HISTP	L-Histidinol-phosphate phosphohydrolase	h2o_c + hisp_c --> histd_c + pi_c	(0.0, 1000.0)	0.000729274	0.00209448	0	1.99009e-18	0.00372006	0.00398678	0	0	NF	0.00211275	0	0	0.00745938	0.00745938	0	0	NF	-1.99009e-18	0.00278319	0.00336541	0	0	NF	NF	0	0	0	0	NF	-5.40611e-20	NF	NF	0.000463864	0.000475984	-1.0842e-19	-5.88291e-19
HISTRS	HISTIDINE--TRNA-LIGASE-RXN.d	atp_c + his__L_c + trnahis_c --> amp_c + histrna_c + ppi_c	(0.0, 1000.0)	0.000729274	0.00209448	0.0022341	0.00435363	0.00372006	0.00398678	0.00433431	0.00485172	NF	0.00211275	2.9002e-05	0.00488568	0.00745938	0.00745938	0.036162	0.0420008	NF	0.00301689	0.00278319	0.00336541	0.00404119	0.00711643	NF	NF	0.00415336	0.00604701	0.00113882	0.00213697	NF	0.000477087	NF	NF	0.000463864	0.000475984	0.000932582	0.00111743
HMBS	Porphobilinogen ammonia-lyase (polymerizing)	h2o_c + 4.0 ppbng_c --> hmbil_c + 4.0 nh4_c	(0.0, 1000.0)	0	0	6.15827e-17	0	0	0	8.89046e-18	0	NF	-1.22515e-17	0	0	0	0	0	0	NF	0	3.90313e-18	0	0	0	NF	NF	0	0	0	0	NF	0	NF	NF	0	0	0	0
HOPNTAL	4-hydroxy-2-oxopentanoate pyruvate-lyase	acald_c + pyr_c <=> 4h2opntn_c	(-1000.0, 1000.0)	0	0	0	0	0	0	0	0	NF	0	0	0	0	0	0	0	NF	0	0	0	0	0	NF	NF	0	0	0	0	NF	0	NF	NF	0	0	0	0
HPPK_1	ATP2-amino-4-hydroxy-6-hydroxymethyl-7,8-dihydropteridine	6hmhpt_c + atp_c <=> 2ahhmd_c + amp_c	(-1000.0, 1000.0)	0	0	0	0	0	0	0	0	NF	0	0	0	0	0	0	0	NF	0	0	0	0	0	NF	NF	0	0	0	0	NF	0	NF	NF	0	0	0	0
HSDxi	L-HomoserineNAD+ oxidoreductase	hom__L_c + nad_c --> aspsa_c + h_c + nadh_c	(0.0, 0.0)	0	0	0	0	0	0	0	0	NF	0	0	0	0	0	0	0	NF	0	0	0	0	0	NF	NF	0	0	0	0	NF	0	NF	NF	0	0	0	0
HSDy	L-HomoserineNADP+ oxidoreductase	hom__L_c + nadp_c <=> aspsa_c + h_c + nadph_c	(-1000.0, 1000.0)	-0.0222041	-0.0637701	-0.00374545	-0.00729883	-0.113264	-0.121385	-0.00726644	-0.00813387	NF	-0.0643265	-4.86217e-05	-0.00819081	-0.227114	-0.227114	-0.0606253	-0.070414	NF	-0.00505779	-0.0847391	-0.102466	-0.00677503	-0.0119306	NF	NF	-0.00696308	-0.0101378	-0.00190923	-0.00358262	NF	-0.000799833	NF	NF	-0.0141232	-0.0144922	-0.00156347	-0.00187336
HSK	ATPL-homoserine O-phosphotransferase	atp_c + hom__L_c <=> adp_c + h_c + phom_c	(-1000.0, 1000.0)	0.0183504	0.0527024	0	0	0.0936063	0.100318	0	0	NF	0.0531623	0	0	0.187697	0.187697	0	0	NF	0	0.0700321	0.0846825	0	0	NF	NF	0	0	0	0	NF	0	NF	NF	0.011672	0.011977	1.84748e-16	1.05818e-16
HSPMS	putrescine:putrescine 4-aminobutyltransferase (ammonia-forming)	2.0 ptrc_c --> hspmd_c + nh4_c	(0.0, 1000.0)	0	0	0	0	0	0	0	0	NF	0	0	0	0	0	0	0	NF	0	0	0	0	0	NF	NF	0	0	0	0	NF	0	NF	NF	0	0	0	0
HSST	Succinyl-CoAL-homoserine O-succinyltransferase	hom__L_c + succoa_c --> coa_c + suchms_c	(0.0, 1000.0)	0.00385363	0.0110676	0.00374545	0.00729883	0.0196575	0.021067	0.00726644	0.00813387	NF	0.0111642	4.86217e-05	0.00819081	0.0394169	0.0394169	0.0606253	0.070414	NF	0.00505779	0.0147069	0.0177835	0.00677503	0.0119306	NF	NF	0.00696308	0.0101378	0.00190923	0.00358262	NF	0.000799833	NF	NF	0.00245115	0.0025152	0.00156347	0.00187336
HSTPT	5-Amino-2-oxopentanoate2-oxoglutarate aminotransferase	akg_c + hisp_c <=> glu__L_c + imacp_c	(-1000.0, 1000.0)	-0.000729274	-0.00209448	0	-1.99009e-18	-0.00372006	-0.00398678	0	0	NF	-0.00211275	0	0	-0.00745938	-0.00745938	0	0	NF	1.99009e-18	-0.00278319	-0.00336541	0	0	NF	NF	0	0	0	0	NF	5.40611e-20	NF	NF	-0.000463864	-0.000475984	1.0842e-19	5.88291e-19
Htex	proton transport via diffusion (extracellular to periplasm)	h_e <=> h_p	(-1000.0, 1000.0)	-10.09	-10.2586	-8.50333	-8.39856	-11.2481	-10.4922	-11.1695	-8.44416	NF	-10.2608	-8.43514	-8.44727	-10.921	-10.921	-13.5971	-11.845	NF	-8.27618	-10.3436	-10.4155	-11.0905	-8.65148	NF	NF	9.68456	18.9634	4.91351	9.80437	NF	5.95632	NF	NF	-0.0572703	-0.0587667	-0.0830853	0.738504
HXPRT	IMPpyrophosphate phosphoribosyltransferase	hxan_c + prpp_c --> imp_c + ppi_c	(0.0, 0.0)	0	0	0	0	0	0	0	0	NF	0	0	0	0	0	0	0	NF	0	0	0	0	0	NF	NF	0	0	0	0	NF	0	NF	NF	0	0	0	0
HYD_NADH	Hydrogen:NAD+ oxidoreductase	h2_c + nad_c <=> h_c + nadh_c	(-100, 100)	0	0	0	0	-4.34275	-2.72437	-3.88157	-1.92624	NF	0	0	0	-12.4478	-9.01138	-40.313	-28.1289	NF	0	-8.40576	-7.35863	-9.13442	-10.4874	NF	NF	0	0	0	0	NF	0	NF	NF	-9.73429	-9.72735	-10.8223	-10.6737
HYDA	hydrogen:ferredoxin oxidoreductase (cytoplasmic)	2.0 fdxox_c + h2_c <-- 2.0 fdxrd_c + 2.0 h_c	(-1000.0, 0.0)	0	0	0	0	0	0	0	0	NF	0	0	0	0	0	0	0	NF	0	0	0	0	0	NF	NF	0	0	0	0	NF	0	NF	NF	0	0	0	0
HYDA_ech	hydrogen:ferredoxin oxidoreductase (ech)	2.0 fdxox_c + h2_c + 2.0 h_p <-- 2.0 fdxrd_c + 4.0 h_c	(-100, 0)	0	0	0	0	0	0	0	0	NF	-10.1396	-2.7076	-13.4178	-14.4347	-10.4523	-100	-100	NF	0	0	0	-9.18847	-9.72026	NF	NF	-35.7069	-36.7891	-18.9842	-19.5546	NF	-13.7471	NF	NF	-9.64385	-9.63455	-10.8348	-10.6886
HYDFDN	hydrogen:NAD+, ferredoxin oxidoreductase	2.0 fdxox_c + 2.0 h2_c + nad_c --> 2.0 fdxrd_c + 3.0 h_c + nadh_c	(0.0, 0.0)	0	0	0	0	0	0	0	0	NF	0	0	0	0	0	0	0	NF	0	0	0	0	0	NF	NF	0	0	0	0	NF	0	NF	NF	0	0	0	0
HYDFDN2	hydrogen:NADP+, ferredoxin oxidoreductase	2.0 fdxox_c + 2.0 h2_c + nadp_c --> 2.0 fdxrd_c + 3.0 h_c + nadph_c	(0, 0)	0.726606	5	7.20426	5	7.17137	6.36218	6.94079	4.48225	NF	5.06981	0.567454	6.21707	13.4413	9.73185	70.1565	64.0645	NF	0	0	0	0	0	NF	NF	24.8461	25.5358	13.7481	14.1117	NF	10.2203	NF	NF	0	0	0	0
ICDHyr	Isocitrate dehydrogenase (NADP)	icit_c + nadp_c --> akg_c + co2_c + nadph_c	(0.0, 1000.0)	0.164649	3.32074	1.07015	1.45419	0.839882	0.900101	0.783397	0.876915	NF	8.36717	0.572309	7.05462	0.102389	1.68411	0.375369	7.52902	NF	3.00346	0.0382027	0.759814	0.730418	3.11227	NF	NF	0.750691	1.09296	0.205835	0.386243	NF	0.300198	NF	NF	0.00636712	0.00653348	-3.47812e-16	0.144513
ICHORS	Chorismate hydroxymutase	chor_c <=> ichor_c	(-1000.0, 1000.0)	0	0	0	0	0	0	0	0	NF	2.53251e-18	0	0	3.33067e-16	0	0	0	NF	0	0	0	0	0	NF	NF	0	0	0	0	NF	0	NF	NF	0	0	0	0
ICHORT	Isochorismate pyruvate-hydrolase	h2o_c + ichor_c --> 23ddhb_c + pyr_c	(0.0, 1000.0)	0	0	0	0	0	0	0	0	NF	0	0	0	0	0	0	0	NF	0	0	0	0	0	NF	NF	0	0	0	0	NF	0	NF	NF	0	0	0	0
IG3PS	Imidazole-glycerol-3-phosphate synthase	gln__L_c + prlp_c --> aicar_c + eig3p_c + glu__L_c + h_c	(0.0, 1000.0)	0.000729274	0.00209448	0	1.99009e-18	0.00372006	0.00398678	0	0	NF	0.00211275	0	0	0.00745938	0.00745938	0	0	NF	-1.99009e-18	0.00278319	0.00336541	0	0	NF	NF	0	0	0	0	NF	0	NF	NF	0.000463864	0.000475984	0	0
IGPDH	D-erythro-1-(Imidazol-4-yl)glycerol 3-phosphate hydro-lyase	eig3p_c --> h2o_c + imacp_c	(0.0, 1000.0)	0.000729274	0.00209448	0	1.99009e-18	0.00372006	0.00398678	0	0	NF	0.00211275	0	0	0.00745938	0.00745938	0	0	NF	-1.99009e-18	0.00278319	0.00336541	0	0	NF	NF	0	0	0	0	NF	-5.40611e-20	NF	NF	0.000463864	0.000475984	-1.0842e-19	-5.88291e-19
IGPS	1-(2-Carboxyphenylamino)-1-deoxy-D-ribulose-5-phosphate	2cpr5p_c + h_c --> 3ig3p_c + co2_c + h2o_c	(0.0, 1000.0)	0.000329634	0.000946709	0	0	0.00168148	0.00180204	0	0	NF	0.00095497	-6.55214e-16	4.40629e-19	0.00337166	0.00337166	0	0	NF	0	0.00125801	0.00152118	0	0	NF	NF	0	0	0	4.32148e-19	NF	8.11974e-19	NF	NF	0.000209668	0.000215146	0	1.91088e-19
ILEabc	L-Isoleucine-ABC transport	atp_c + h2o_c + ile__L_e --> adp_c + h_c + ile__L_c + pi_c	(0.0, 0.0)	0	0	0	0	0	0	0	0	NF	0	0	0	0	0	0	0	NF	0	0	0	0	0	NF	NF	0	0	0	0	NF	0	NF	NF	0	0	0	0
ILEt2r	TRANS-RXNBWI-115637.ce.maizeexp.ILE_ILE	h_e + ile__L_e <=> h_c + ile__L_c	(-1000.0, 1000.0)	0	0	0.00805998	0.0157066	0	0	0.0156369	0.0175036	NF	0	0.000104631	0.0176261	0	0	0.130462	0.151527	NF	0.010884	0	0	0.0145794	0.025674	NF	NF	0.0149841	0.0218159	0.00410855	0.00770957	NF	0.00172119	NF	NF	0	0	0.00336449	0.00403135
ILETA	L-Isoleucine2-oxoglutarate aminotransferase	3mop_c + glu__L_c --> akg_c + ile__L_c	(0.0, 1000.0)	0.00263101	0.00755626	0	0	0.0134209	0.0143832	0	0	NF	0.00762219	0	0	0.0269113	0.0269113	0	0	NF	0	0.0100409	0.0121414	0	0	NF	NF	0	0	0	0	NF	0	NF	NF	0.00167349	0.00171721	-1.73472e-18	8.67362e-19
ILETRS	ISOLEUCINE--TRNA-LIGASE-RXN.d	atp_c + ile__L_c + trnaile_c --> amp_c + iletrna_c + ppi_c	(0.0, 1000.0)	0.00263101	0.00755626	0.00805998	0.0157066	0.0134209	0.0143832	0.0156369	0.0175036	NF	0.00762219	0.000104631	0.0176261	0.0269113	0.0269113	0.130462	0.151527	NF	0.010884	0.0100409	0.0121414	0.0145794	0.025674	NF	NF	0.0149841	0.0218159	0.00410855	0.00770957	NF	0.00172119	NF	NF	0.00167349	0.00171721	0.00336449	0.00403135
IMACTD	Imidazole acetaldehydeNAD+ oxidoreductase	h2o_c + im4act_c + nad_c --> 2.0 h_c + im4ac_c + nadh_c	(0.0, 1000.0)	0	0	0	0	0	0	0	0	NF	0	0	0	0	0	0	0	NF	0	0	0	0	0	NF	NF	0	0	0	0	NF	0	NF	NF	0	0	0	0
IMPC	IMP 1,2-hydrolase (decyclizing)	h2o_c + imp_c <=> fprica_c	(-1000.0, 1000.0)	-0.00319277	-0.00916962	-0.00754679	-0.0147066	-0.0162864	-0.0174541	-0.0146413	-0.0163891	NF	-0.00924964	-9.7969e-05	-0.0165039	-0.0326572	-0.0326572	-0.122155	-0.141879	NF	-0.0101911	-0.0121848	-0.0147338	-0.0136512	-0.0240393	NF	NF	-0.0140301	-0.0204268	-0.00384695	-0.0072187	NF	-0.0016116	NF	NF	-0.0020308	-0.00208386	-0.00315027	-0.00377467
IMPD	IMPNAD+ oxidoreductase	h2o_c + imp_c + nad_c <=> h_c + nadh_c + xmp_c	(-1000.0, 1000.0)	0.00105042	0.0030168	0.00321791	0.00627081	0.00535823	0.00574241	0.00624298	0.00698823	NF	0.00304313	4.17734e-05	0.00703715	0.0107442	0.0107442	0.0520863	0.0604964	NF	0.00434541	0.0040088	0.00484742	0.00582078	0.0102502	NF	NF	0.00598234	0.00870989	0.00164032	0.00307801	NF	0.000687179	NF	NF	0.000668133	0.00068559	0.00134326	0.0016095
INS2D	myo-InositolNAD+ 2-oxidoreductase	inost_c + nad_c <=> 2ins_c + h_c + nadh_c	(-1000.0, 1000.0)	0	0	0	0	0	0	0	0	NF	0	0	0	0	0	0	0	NF	0	0	0	0	0	NF	NF	0	0	0	0	NF	0	NF	NF	0	0	0	0
IPDPS	1-hydroxy-2-methyl-2-(E)-butenyl 4-diphosphate reductase (ipdp)	h2mb4p_c + h_c + nadh_c --> h2o_c + ipdp_c + nad_c	(0.0, 0.0)	0	0	0	0	0	0	0	0	NF	0	0	0	0	0	0	0	NF	0	0	0	0	0	NF	NF	0	0	0	0	NF	0	NF	NF	0	0	0	0
IPDPS_syn	isopentenyl-diphosphateNAD(P)+ oxidoreductase	h2mb4p_c + h_c + nadph_c --> h2o_c + ipdp_c + nadp_c	(0.0, 0.0)	0	0	0	0	0	0	0	0	NF	0	0	0	0	0	0	0	NF	0	0	0	0	0	NF	NF	0	0	0	0	NF	0	NF	NF	0	0	0	0
IPDPS_syn_ferredoxin	isopentenyl-diphosphateNAD(P)+ oxidoreductase	2.0 fdxrd_c + h2mb4p_c + 2.0 h_c --> 2.0 fdxox_c + h2o_c + ipdp_c	(0.0, 1000.0)	0.0143531	0.0412221	0.04397	0.0856853	0.0732157	0.0784652	0.085305	0.0954883	NF	0.0415818	0.000570799	0.0961567	0.146811	0.146811	0.711716	0.826632	NF	0.0593764	0.0547768	0.0662358	0.079536	0.140061	NF	NF	0.0817437	0.119013	0.0224136	0.0420584	NF	0.00938972	NF	NF	0.00912947	0.00936801	0.0183545	0.0219925
IPDPUPT	di-trans,poly-cis-Decaprenyl-diphosphateisopentenyl-diphosphate	7.0 ipdp_c + ttc_ggdp_c --> dtpcudcpp_c + 7.0 ppi_c	(0.0, 1000.0)	0.00143531	0.00412221	0.004397	0.00856853	0.00732157	0.00784652	0.0085305	0.00954883	NF	0.00415818	5.70799e-05	0.00961567	0.0146811	0.0146811	0.0711716	0.0826632	NF	0.00593764	0.00547768	0.00662358	0.0079536	0.0140061	NF	NF	0.00817437	0.0119013	0.00224136	0.00420584	NF	0.000938972	NF	NF	0.000912947	0.000936801	0.00183545	0.00219925
IPMD	3-IsopropylmalateNAD+ oxidoreductase	3c2hmp_c + nad_c <=> 3c4mop_c + h_c + nadh_c	(-1000.0, 1000.0)	0.0040846	0.011731	0	0	0.0208357	0.0223296	0	0	NF	0.0118333	0	0	0.0417793	0.0417793	0	0	NF	0	0.0155884	0.0188494	0	0	NF	NF	0	0	0	0	NF	0	NF	NF	0.00259806	0.00266594	0	-5.55112e-17
IPPMIa	3-Isopropylmalate hydro-lyase	3c2hmp_c <=> 2ippm_c + h2o_c	(-1000.0, 1000.0)	-0.0040846	-0.011731	0	0	-0.0208357	-0.0223296	0	0	NF	-0.0118333	0	0	-0.0417793	-0.0417793	0	0	NF	0	-0.0155884	-0.0188494	0	0	NF	NF	0	0	0	0	NF	0	NF	NF	-0.00259806	-0.00266594	0	5.55112e-17
IPPMIb	2-Isopropylmalate hydro-lyase	3c3hmp_c <=> 2ippm_c + h2o_c	(-1000.0, 1000.0)	0.0040846	0.011731	0	0	0.0208357	0.0223296	0	0	NF	0.0118333	0	0	0.0417793	0.0417793	0	0	NF	0	0.0155884	0.0188494	0	0	NF	NF	0	0	0	0	NF	0	NF	NF	0.00259806	0.00266594	-5.20417e-18	-5.55112e-17
IPPS	3-Carboxy-3-hydroxy-4-methylpentanoate 3-methyl-2-oxobutanoate-lyase	3mob_c + accoa_c + h2o_c --> 3c3hmp_c + coa_c + h_c	(0.0, 1000.0)	0.0040846	0.011731	0	0	0.0208357	0.0223296	0	0	NF	0.0118333	0	0	0.0417793	0.0417793	0	0	NF	0	0.0155884	0.0188494	0	0	NF	NF	0	0	0	0	NF	0	NF	NF	0.00259806	0.00266594	-5.20417e-18	-5.55112e-17
ISTNTabc	Isethionate transport via ABC system	atp_c + h2o_c + isetac_e --> adp_c + h_c + isetac_c + pi_c	(0.0, 1000.0)	0	0	0	0	0	0	0	0	NF	0	0	0	0	0	0	0	NF	0	0	0	0	0	NF	NF	0	0	0	0	NF	0	NF	NF	0	0	0	0
ITCY	ITPcytidine 5'-phosphotransferase	cytd_c + itp_c <=> cmp_c + h_c + idp_c	(-1000.0, 1000.0)	0	0	0	0	0	0	0	0	NF	0	0	0	0	0	0	0	NF	0	0	0	0	0	NF	NF	0	0	0	0	NF	0	NF	NF	0	0	0	0
KARA1	2,3-Dihydroxy-3-methylbutanoateNADP+ oxidoreductase (isomerizing)	alac__S_c + h_c + nadph_c --> 23dhmb_c + nadp_c	(0.0, 1000.0)	0.0083759	0.611868	0.371505	1.14404	0.0427258	0.0457892	0	0.97996	NF	0.62157	0.712633	0	0.0856729	0.0856729	0	-5.55112e-17	NF	1.4153	0.0319656	0.0386526	0	-1.17311e-16	NF	NF	2.05561	0	2.98299	0.0125747	NF	0.00280735	NF	NF	0.0053276	0.0054668	0	0.374933
KARI_23dhmb	(R)-2,3-Dihydroxy-3-methylbutanoateNADP+ oxidoreductase	23dhmb_c + nadp_c --> 3hmoa_c + h_c + nadph_c	(0.0, 0.0)	0	0	0	0	0	0	0	0	NF	0	0	0	0	0	0	0	NF	0	0	0	0	0	NF	NF	0	0	0	0	NF	0	NF	NF	0	0	0	0
KARI_23dhmp_1	(R)-2,3-Dihydroxy-3-methylpentanoateNADP+ oxidoreductase	23dhmp_c + nadp_c <=> 3hmop_c + h_c + nadph_c	(-1000.0, 1000.0)	-0.00263101	-0.00755626	0	0	-0.0134209	-0.0143832	0	0	NF	-0.00762219	0	0	-0.0269113	-0.0269113	0	0	NF	0	-0.0100409	-0.0121414	0	0	NF	NF	0	0	0	0	NF	0	NF	NF	-0.00167349	-0.00171721	1.73472e-18	-8.67362e-19
KARI_3hmoa	2-Acetolactate methylmutase	alac__S_c --> 3hmoa_c	(0.0, 1000.0)	0	0	0	0	0	0	0	0	NF	0	0	0	0	0	0	0	NF	0	0	0	0	0	NF	NF	0	0	0	0	NF	0	NF	NF	0	0	0	0
KAS11	b-ketoacyl synthetase (Iso-C17:0)	17.0 h_c + ivcoa_c + 6.0 malcoa_c + 12.0 nadph_c --> 6.0 co2_c + 7.0 coa_c + fa11_c + 5.0 h2o_c + 12.0 nadp_c	(0.0, 1000.0)	0	0	0	0	0	0	0	0	NF	0	0	0	0	0	0	0	NF	0	0	0	0	0	NF	NF	0	0	0	0	NF	0	NF	NF	0	0	0	0
KAS12	b-ketoacyl synthetase (Anteiso-C17:0)	2mbcoa_c + 17.0 h_c + 6.0 malcoa_c + 12.0 nadph_c --> 6.0 co2_c + 7.0 coa_c + fa12_c + 5.0 h2o_c + 12.0 nadp_c	(0.0, 1000.0)	0	0	0	0	0	0	0	0	NF	0	0	0	0	0	0	0	NF	0	0	0	0	0	NF	NF	0	0	0	0	NF	0	NF	NF	0	0	0	0
KAS14	Acyl-[acyl-carrier-protein]malonyl-[acyl-carrier-protein]	acACP_c + h_c + malACP_c --> ACP_c + actACP_c + co2_c	(0.0, 1000.0)	0.00152701	0.00438557	0.00467793	0.00911597	0.00778934	0.00834783	0.00907551	0.0101589	NF	0.00442384	6.07266e-05	0.01023	0.015619	0.015619	0.0757187	0.0879445	NF	0.00631699	0.00582765	0.00704676	0.00846175	0.0149009	NF	NF	0.00869662	0.0126617	0.00238456	0.00447455	NF	0.000998962	NF	NF	0.000971274	0.000996652	0.00195271	0.00233975
Kt3r	potassium transport out via proton antiport	h_e + k_c <=> h_c + k_e	(-1000.0, 1000.0)	0	0	0	0	0	0	0	0	NF	0	0	0	0	0	0	0	NF	0	0	0	0	0	NF	NF	0	0	0	0	NF	0	NF	NF	0	0	0	0
L_LACt2r	L-lactate reversible transport via proton symport	h_e + lac__L_e <=> h_c + lac__L_c	(-1000.0, 1000.0)	0	0	0	0	0	0	0	0	NF	0	0	0	0	0	0	0	NF	0	0	0	0	0	NF	NF	0	0	0	0	NF	0	NF	NF	0	0	0	0
LCYSTabc	cysteate transport via ABC system	Lcyst_e + atp_c + h2o_c --> Lcyst_c + adp_c + h_c + pi_c	(0.0, 1000.0)	0	0	0	0	0	0	0	0	NF	0	0	0	0	0	0	0	NF	0	0	0	0	0	NF	NF	0	0	0	0	NF	0	NF	NF	0	0	0	0
LDAPAT	LL-2,6-diaminoheptanedioate2-oxoglutarate aminotransferase	26dap_LL_c + akg_c <=> glu__L_c + h2o_c + h_c + thdp_c	(-1000.0, 1000.0)	-0.00420302	-0.0120711	-0.004397	-0.00856853	-0.0214398	-0.022977	-0.0085305	-0.00954883	NF	-0.0121764	-5.70799e-05	-0.00961567	-0.0429906	-0.0429906	-0.0711716	-0.0826632	NF	-0.00593764	-0.0160403	-0.0193959	-0.0079536	-0.0140061	NF	NF	-0.00817437	-0.0119013	-0.00224136	-0.00420584	NF	-0.000938972	NF	NF	-0.00267339	-0.00274324	-0.00183545	-0.00219925
LEUabc	L-Leucine-ABC transport	atp_c + h2o_c + leu__L_e --> adp_c + h_c + leu__L_c + pi_c	(0.0, 0.0)	0	0	0	0	0	0	0	0	NF	0	0	0	0	0	0	0	NF	0	0	0	0	0	NF	NF	0	0	0	0	NF	0	NF	NF	0	0	0	0
LEUt2r	TRANS-RXNBWI-115637.ce.maizeexp.LEU_LEU	h_e + leu__L_e <=> h_c + leu__L_c	(-1000.0, 1000.0)	0	0	0.012513	0.0243843	0	0	0.0242761	0.027174	NF	0	0.000162438	0.0273642	0	0	0.20254	0.235243	NF	0.0168973	0	0	0.0226343	0.0398584	NF	NF	0.0232626	0.0338688	0.00637845	0.011969	NF	0.00267212	NF	NF	0	0	0.00522331	0.0062586
LEUTA	L-Leucine2-oxoglutarate aminotransferase	akg_c + leu__L_c <=> 4mop_c + glu__L_c	(-1000.0, 1000.0)	-0.0040846	-0.011731	0	0	-0.0208357	-0.0223296	0	0	NF	-0.0118333	0	0	-0.0417793	-0.0417793	0	0	NF	0	-0.0155884	-0.0188494	0	0	NF	NF	0	0	0	0	NF	0	NF	NF	-0.00259806	-0.00266594	5.20417e-18	5.46438e-17
LEUTRS	LEUCINE--TRNA-LIGASE-RXN.d	atp_c + leu__L_c + trnaleu_c --> amp_c + leutrna_c + ppi_c	(0.0, 1000.0)	0.0040846	0.011731	0.012513	0.0243843	0.0208357	0.0223296	0.0242761	0.027174	NF	0.0118333	0.000162438	0.0273642	0.0417793	0.0417793	0.20254	0.235243	NF	0.0168973	0.0155884	0.0188494	0.0226343	0.0398584	NF	NF	0.0232626	0.0338688	0.00637845	0.011969	NF	0.00267212	NF	NF	0.00259806	0.00266594	0.00522331	0.0062586
LIPATPT	ATPlipoate adenylyltransferase	atp_c + lipoate_c <=> lipoamp_c + ppi_c	(-1000.0, 1000.0)	0	0	0	0	0	0	0	0	NF	0	0	0	0	0	0	0	NF	0	0	0	0	0	NF	NF	0	0	0	0	NF	0	NF	NF	0	0	0	0
LPLIPAL1A120pp	Lysophospholipase L1 (2-acylglycerophosphotidate, n-C120) (periplasm)	1ddecg3p_c + h2o_c <=> ddca_c + glyc3p_c + h_c	(-1000.0, 1000.0)	0	0	0	0	0	0	0	0	NF	0	0	0	0	0	0	0	NF	0	0	0	0	0	NF	NF	0	0	0	0	NF	0	NF	NF	0	0	0	0
LPLIPAL1A140pp	Lysophospholipase L1 (2-acylglycerophosphotidate, n-C140) (periplasm)	1tdecg3p_c + h2o_c --> glyc3p_c + h_c + ttdca_c	(0.0, 1000.0)	0	0	0	0	0	0	0	0	NF	0	0	0	0	0	0	0	NF	0	0	0	0	0	NF	NF	0	0	0	0	NF	0	NF	NF	0	0	0	0
LPLIPAL1A141pp	Lysophospholipase L1 (2-acylglycerophosphotidate, n-C141) (periplasm)	1tdec7eg3p_c + h2o_c --> glyc3p_c + h_c + ttdcea_c	(0.0, 1000.0)	0	0	0	0	0	0	0	0	NF	0	0	0	0	0	0	0	NF	0	0	0	0	0	NF	NF	0	0	0	0	NF	0	NF	NF	0	0	0	0
LPLIPAL1A160pp	Lysophospholipase L1 (2-acylglycerophosphotidate, n-C160) (periplasm)	1hdecg3p_c + h2o_c --> glyc3p_c + h_c + hdca_c	(0.0, 0.0)	0	0	0	0	0	0	0	0	NF	0	0	0	0	0	0	0	NF	0	0	0	0	0	NF	NF	0	0	0	0	NF	0	NF	NF	0	0	0	0
LPLIPAL1A161pp	Lysophospholipase L1 (2-acylglycerophosphotidate, n-C161) (periplasm)	1hdec9eg3p_c + h2o_c <=> glyc3p_c + h_c + hdcea_c	(-1000.0, 1000.0)	0	0	0	0	0	0	0	0	NF	0	0	0	0	0	0	0	NF	0	0	0	0	0	NF	NF	0	0	0	0	NF	0	NF	NF	0	0	0	0
LPLIPAL1A180pp	Lysophospholipase L1 (2-acylglycerophosphotidate, n-C180) (periplasm)	1odecg3p_c + h2o_c --> glyc3p_c + h_c + ocdca_c	(0.0, 1000.0)	0	0	0	0	0	0	0	0	NF	0	0	0	0	0	0	0	NF	0	1.61943e-17	0	0	0	NF	NF	0	0	0	0	NF	0	NF	NF	0	0	0	0
LPLIPAL1A181pp	Lysophospholipase L1 (2-acylglycerophosphotidate, n-C181) (periplasm)	1odec11eg3p_c + h2o_c <=> glyc3p_c + h_c + ocdcea_c	(-1000.0, 1000.0)	0	0	0	0	0	0	0	0	NF	0	0	0	0	0	0	0	NF	0	-1.61943e-17	0	0	0	NF	NF	0	0	0	0	NF	0	NF	NF	0	0	0	0
LPLIPAL1E120pp	Lysophospholipase L1 (2-acylglycerophosphoethanolamine, n-C120) (periplasm)	1agpe120_c + h2o_c <=> ddca_c + g3pe_c + h_c	(-1000.0, 1000.0)	0	0	0	0	0	0	0	0	NF	0	0	0	0	0	0	0	NF	0	0	0	0	0	NF	NF	0	0	0	0	NF	0	NF	NF	0	0	0	0
LPLIPAL1E140pp	Lysophospholipase L1 (2-acylglycerophosphoethanolamine, n-C140) (periplasm)	1agpe140_c + h2o_c <=> g3pe_c + h_c + ttdca_c	(-1000.0, 1000.0)	0	0	0	0	0	0	0	0	NF	0	0	0	0	0	0	0	NF	0	0	0	0	0	NF	NF	0	0	0	0	NF	0	NF	NF	0	0	0	0
LPLIPAL1E141pp	Lysophospholipase L1 (2-acylglycerophosphoethanolamine, n-C141) (periplasm)	1agpe141_c + h2o_c <=> g3pe_c + h_c + ttdcea_c	(-1000.0, 1000.0)	0	0	0	0	0	0	0	0	NF	0	0	0	0	0	0	0	NF	0	0	0	0	0	NF	NF	0	0	0	0	NF	0	NF	NF	0	0	0	0
LPLIPAL1E160pp	Lysophospholipase L1 (2-acylglycerophosphoethanolamine, n-C160) (periplasm)	1agpe160_c + h2o_c <=> g3pe_c + h_c + hdca_c	(-1000.0, 1000.0)	0	0	0	0	0	0	0	0	NF	0	0	0	0	0	0	0	NF	0	0	0	0	0	NF	NF	0	0	0	0	NF	0	NF	NF	0	0	0	0
LPLIPAL1E161pp	Lysophospholipase L1 (2-acylglycerophosphoethanolamine, n-C161) (periplasm)	1agpe161_c + h2o_c <=> g3pe_c + h_c + hdcea_c	(-1000.0, 1000.0)	0	0	0	0	0	0	0	0	NF	0	0	0	0	0	0	0	NF	0	0	0	0	0	NF	NF	0	0	0	0	NF	0	NF	NF	0	0	0	0
LPLIPAL1E180pp	Lysophospholipase L1 (2-acylglycerophosphoethanolamine, n-C180) (periplasm)	1agpe180_c + h2o_c --> g3pe_c + h_c + ocdca_c	(0.0, 1000.0)	0	0	0	0	0	0	0	0	NF	0	0	0	0	0	0	0	NF	0	-1.61943e-17	0	0	0	NF	NF	0	0	0	0	NF	0	NF	NF	0	0	0	0
LPLIPAL1E181pp	Lysophospholipase L1 (2-acylglycerophosphoethanolamine, n-C181) (periplasm)	1agpe180_c + h2o_c <=> g3pe_c + 3.0 h_c + ocdcea_c	(-1000.0, 1000.0)	0	0	0	0	0	0	0	0	NF	0	0	0	0	0	0	0	NF	0	0	0	0	0	NF	NF	0	0	0	0	NF	0	NF	NF	0	0	0	0
LPLIPAL1G120pp	Lysophospholipase L1 (2-acylglycerophosphoglycerol, n-C120) (periplasm)	1agpg120_c + h2o_c <=> ddca_c + g3pg_c + h_c	(-1000.0, 1000.0)	0	0	0	0	0	0	0	0	NF	0	0	0	0	0	0	0	NF	0	0	0	0	0	NF	NF	0	0	0	0	NF	0	NF	NF	0	0	0	0
LPLIPAL1G140pp	Lysophospholipase L1 (2-acylglycerophosphoglycerol, n-C140) (periplasm)	1agpg140_c + h2o_c <=> g3pg_c + h_c + ttdca_c	(-1000.0, 1000.0)	0	0	0	0	0	0	0	0	NF	0	0	0	0	0	0	0	NF	0	0	0	0	0	NF	NF	0	0	0	0	NF	0	NF	NF	0	0	0	0
LPLIPAL1G141pp	Lysophospholipase L1 (2-acylglycerophosphoglycerol, n-C141) (periplasm)	1agpg141_c + h2o_c <=> g3pg_c + h_c + ttdcea_c	(-1000.0, 1000.0)	0	0	0	0	0	0	0	0	NF	0	0	0	0	0	0	0	NF	0	0	0	0	0	NF	NF	0	0	0	0	NF	0	NF	NF	0	0	0	0
LPLIPAL1G160pp	Lysophospholipase L1 (2-acylglycerophosphoglycerol, n-C160) (periplasm)	1agpg160_c + h2o_c <=> g3pg_c + h_c + hdca_c	(-1000.0, 1000.0)	0	0	0	0	0	0	0	0	NF	0	0	0	0	0	0	0	NF	0	0	0	0	0	NF	NF	0	0	0	0	NF	0	NF	NF	0	0	0	0
LPLIPAL1G161pp	Lysophospholipase L1 (2-acylglycerophosphoglycerol, n-C161) (periplasm)	1agpg161_c + h2o_c <=> g3pg_c + h_c + hdcea_c	(-1000.0, 1000.0)	0	0	0	0	0	0	0	0	NF	0	0	0	0	0	0	0	NF	0	0	0	0	0	NF	NF	0	0	0	0	NF	0	NF	NF	0	0	0	0
LPLIPAL1G180pp	Lysophospholipase L1 (2-acylglycerophosphoglycerol, n-C180) (periplasm)	1agpg180_c + h2o_c <=> g3pg_c + h_c + ocdca_c	(-1000.0, 1000.0)	0	0	0	0	0	0	0	0	NF	0	0	0	0	0	0	0	NF	0	0	0	0	0	NF	NF	0	0	0	0	NF	0	NF	NF	0	0	0	0
LPLIPAL1G181pp	Lysophospholipase L1 (2-acylglycerophosphoglycerol, n-C181) (periplasm)	1agpg181_c + h2o_c <=> g3pg_c + h_c + ocdcea_c	(-1000.0, 1000.0)	0	0	0	0	0	0	0	0	NF	0	0	0	0	0	0	0	NF	0	0	0	0	0	NF	NF	0	0	0	0	NF	0	NF	NF	0	0	0	0
LPLIPAL2A120	Lysophospholipase L2 (2-acylglycerophosphotidate, n-C120)	2ddecg3p_c + h2o_c <=> ddca_c + glyc3p_c + 2.0 h_c	(-1000.0, 1000.0)	0	0	0	0	0	0	0	0	NF	0	0	0	0	0	0	0	NF	0	0	0	0	0	NF	NF	0	0	0	0	NF	0	NF	NF	0	0	0	0
LPLIPAL2A140	Lysophospholipase L2 (2-acylglycerophosphotidate, n-C140)	2tdecg3p_c + h2o_c <=> glyc3p_c + 2.0 h_c + ttdca_c	(-1000.0, 1000.0)	0	0	0	0	0	0	0	0	NF	0	0	0	0	0	0	0	NF	0	0	0	0	0	NF	NF	0	0	0	0	NF	0	NF	NF	0	0	0	0
LPLIPAL2A141	Lysophospholipase L2 (2-acylglycerophosphotidate, n-C141)	2tdec7eg3p_c + h2o_c --> glyc3p_c + 2.0 h_c + ttdcea_c	(0.0, 1000.0)	0	0	0	0	0	0	0	0	NF	0	0	0	0	0	0	0	NF	0	0	0	0	0	NF	NF	0	0	0	0	NF	0	NF	NF	0	0	0	0
LPLIPAL2A160	Lysophospholipase L2 (2-acylglycerophosphotidate, n-C160)	2hdecg3p_c + h2o_c <=> glyc3p_c + 2.0 h_c + hdca_c	(-1000.0, 1000.0)	0	0	0	0	0	0	0	0	NF	0	0	0	0	0	0	0	NF	0	0	0	0	0	NF	NF	0	0	0	0	NF	0	NF	NF	0	0	0	0
LPLIPAL2A161	Lysophospholipase L2 (2-acylglycerophosphotidate, n-C161)	2hdec9eg3p_c + h2o_c <=> glyc3p_c + 2.0 h_c + hdcea_c	(-1000.0, 1000.0)	0	0	0	0	0	0	0	0	NF	0	0	0	0	0	0	0	NF	0	0	0	0	0	NF	NF	0	0	0	0	NF	0	NF	NF	0	0	0	0
LPLIPAL2A180	Lysophospholipase L2 (2-acylglycerophosphotidate, n-C180)	2odecg3p_c + h2o_c <=> glyc3p_c + 2.0 h_c + ocdca_c	(-1000.0, 1000.0)	0	0	0	0	0	0	0	0	NF	0	0	0	0	0	0	0	NF	0	0	0	0	0	NF	NF	0	0	0	0	NF	0	NF	NF	0	0	0	0
LPLIPAL2A181	Lysophospholipase L2 (2-acylglycerophosphotidate, n-C181)	2odec11eg3p_c + h2o_c <=> glyc3p_c + 2.0 h_c + ocdcea_c	(-1000.0, 1000.0)	0	0	0	0	0	0	0	0	NF	0	0	0	0	0	0	0	NF	0	0	0	0	0	NF	NF	0	0	0	0	NF	0	NF	NF	0	0	0	0
LPLIPAL2E120	Lysophospholipase L2 (2-acylglycerophosphoethanolamine, n-C120)	2agpe120_c + h2o_c <=> ddca_c + g3pe_c + h_c	(-1000.0, 1000.0)	0	0	0	0	0	0	0	0	NF	0	0	0	0	0	0	0	NF	0	0	0	0	0	NF	NF	0	0	0	0	NF	0	NF	NF	0	0	0	0
LPLIPAL2E140	Lysophospholipase L2 (2-acylglycerophosphoethanolamine, n-C140)	2agpe140_c + h2o_c <=> g3pe_c + h_c + ttdca_c	(-1000.0, 1000.0)	0	0	0	0	0	0	0	0	NF	0	0	0	0	0	0	0	NF	0	0	0	0	0	NF	NF	0	0	0	0	NF	0	NF	NF	0	0	0	0
LPLIPAL2E141	Lysophospholipase L2 (2-acylglycerophosphoethanolamine, n-C141)	2agpe141_c + h2o_c --> g3pe_c + h_c + ttdcea_c	(0.0, 1000.0)	0	0	0	0	0	0	0	0	NF	0	0	0	0	0	0	0	NF	0	0	0	0	0	NF	NF	0	0	0	0	NF	0	NF	NF	0	0	0	0
LPLIPAL2E160	Lysophospholipase L2 (2-acylglycerophosphoethanolamine, n-C160)	2agpe160_c + h2o_c <=> g3pe_c + h_c + hdca_c	(-1000.0, 1000.0)	0	0	0	0	0	0	0	0	NF	0	0	0	0	0	0	0	NF	0	0	0	0	0	NF	NF	0	0	0	0	NF	0	NF	NF	0	0	0	0
LPLIPAL2E161	Lysophospholipase L2 (2-acylglycerophosphoethanolamine, n-C161)	2agpe161_c + h2o_c <=> g3pe_c + h_c + hdcea_c	(-1000.0, 1000.0)	0	0	0	0	0	0	0	0	NF	0	0	0	0	0	0	0	NF	0	0	0	0	0	NF	NF	0	0	0	0	NF	0	NF	NF	0	0	0	0
LPLIPAL2E180	Lysophospholipase L2 (2-acylglycerophosphoethanolamine, n-C180)	2agpe180_c + h2o_c <=> g3pe_c + h_c + ocdca_c	(-1000.0, 1000.0)	0	0	0	0	0	0	0	0	NF	0	0	0	0	0	0	0	NF	0	0	0	0	0	NF	NF	0	0	0	0	NF	0	NF	NF	0	0	0	0
LPLIPAL2E181	Lysophospholipase L2 (2-acylglycerophosphoethanolamine, n-C181)	2agpe181_c + h2o_c <=> g3pe_c + h_c + ocdcea_c	(-1000.0, 1000.0)	0	0	0	0	0	0	0	0	NF	0	0	0	0	0	0	0	NF	0	0	0	0	0	NF	NF	0	0	0	0	NF	0	NF	NF	0	0	0	0
LPLIPAL2G120	Lysophospholipase L2 (2-acylglycerophosphoglycerol, n-C120)	2agpg120_c + h2o_c <=> ddca_c + g3pg_c + h_c	(-1000.0, 1000.0)	0	0	0	0	0	0	0	0	NF	0	0	0	0	0	0	0	NF	0	0	0	0	0	NF	NF	0	0	0	0	NF	0	NF	NF	0	0	0	0
LPLIPAL2G140	Lysophospholipase L2 (2-acylglycerophosphoglycerol, n-C140)	2agpg140_c + h2o_c <=> g3pg_c + h_c + ttdca_c	(-1000.0, 1000.0)	0	0	0	0	0	0	0	0	NF	0	0	0	0	0	0	0	NF	0	0	0	0	0	NF	NF	0	0	0	0	NF	0	NF	NF	0	0	0	0
LPLIPAL2G141	Lysophospholipase L2 (2-acylglycerophosphoglycerol, n-C141)	2agpg141_c + h2o_c --> g3pg_c + h_c + ttdcea_c	(0.0, 1000.0)	0	0	0	0	0	0	0	0	NF	0	0	0	0	0	0	0	NF	0	0	0	0	0	NF	NF	0	0	0	0	NF	0	NF	NF	0	0	0	0
LPLIPAL2G160	Lysophospholipase L2 (2-acylglycerophosphoglycerol, n-C160)	2agpg160_c + h2o_c <=> g3pg_c + h_c + hdca_c	(-1000.0, 1000.0)	0	0	0	0	0	0	0	0	NF	0	0	0	0	0	0	0	NF	0	0	0	0	0	NF	NF	0	0	0	0	NF	0	NF	NF	0	0	0	0
LPLIPAL2G161	Lysophospholipase L2 (2-acylglycerophosphoglycerol, n-C161)	2agpg161_c + h2o_c <=> g3pg_c + h_c + hdcea_c	(-1000.0, 1000.0)	0	0	0	0	0	0	0	0	NF	0	0	0	0	0	0	0	NF	0	0	0	0	0	NF	NF	0	0	0	0	NF	0	NF	NF	0	0	0	0
LPLIPAL2G180	Lysophospholipase L2 (2-acylglycerophosphoglycerol, n-C180)	2agpg180_c + h2o_c <=> g3pg_c + h_c + ocdca_c	(-1000.0, 1000.0)	0	0	0	0	0	0	0	0	NF	0	0	0	0	0	0	0	NF	0	0	0	0	0	NF	NF	0	0	0	0	NF	0	NF	NF	0	0	0	0
LPLIPAL2G181	Lysophospholipase L2 (2-acylglycerophosphoglycerol, n-C181)	2agpg181_c + h2o_c <=> g3pg_c + h_c + ocdcea_c	(-1000.0, 1000.0)	0	0	0	0	0	0	0	0	NF	0	0	0	0	0	0	0	NF	0	0	0	0	0	NF	NF	0	0	0	0	NF	0	NF	NF	0	0	0	0
LTHRK	threonine-phosphate synthase	atp_c + thr__L_c --> adp_c + h_c + thrp_c	(0.0, 1000.0)	0	0	0	0	0	0	0	0	NF	2.73874e-20	0	0	0	0	0	0	NF	0	1.23599e-17	0	0	0	NF	NF	0	0	0	0	NF	0	NF	NF	0	0	0	0
LYSabc	ATP phosphohydrolase (polar-amino-acid-importing)	atp_c + h2o_c + lys__L_e --> adp_c + h_c + lys__L_c + pi_c	(0.0, 0.0)	0	0	0	0	0	0	0	0	NF	0	0	0	0	0	0	0	NF	0	0	0	0	0	NF	NF	0	0	0	0	NF	0	NF	NF	0	0	0	0
LYSAM	L-Lysine 2,3-aminomutase	lys__L_c <=> 36dahx_c	(-1000.0, 1000.0)	0	0	0	0	0	0	0	0	NF	0	0	0	0	0	0	0	NF	0	0	0	0	0	NF	NF	0	0	0	0	NF	0	NF	NF	0	0	0	0
LYSDC	L-Lysine carboxy-lyase	h_c + lys__L_c --> 15dap_c + co2_c	(0.0, 1000.0)	0	0	0	0	0	0	0	0	NF	0	0	0	0	0	0	0	NF	0	0	0	0	0	NF	NF	0	0	0	0	NF	0	NF	NF	0	0	0	0
LYSt2r	TRANS-RXNBWI-115637.ce.maizeexp.LYS_LYS	h_e + lys__L_e <=> h_c + lys__L_c	(-1000.0, 1000.0)	0	0	0.00847877	0.0165227	0	0	0.0164494	0.0184131	NF	0	0.000110067	0.018542	0	0	0.13724	0.1594	NF	0.0114496	-3.46945e-18	0	0.015337	0.027008	NF	NF	0.0157627	0.0229494	0.00432202	0.00811015	NF	0.00181062	NF	NF	0	0	0.0035393	0.00424082
LYSTRS	LYSINE--TRNA-LIGASE-RXN.d	atp_c + lys__L_c + trnalys_c --> amp_c + lystrna_c + ppi_c	(0.0, 1000.0)	0.00276771	0.00794888	0.00847877	0.0165227	0.0141182	0.0151305	0.0164494	0.0184131	NF	0.00801824	0.000110067	0.018542	0.0283095	0.0283095	0.13724	0.1594	NF	0.0114496	0.0105626	0.0127723	0.015337	0.027008	NF	NF	0.0157627	0.0229494	0.00432202	0.00811015	NF	0.00181062	NF	NF	0.00176044	0.00180644	0.0035393	0.00424082
MALt2r	Maltose permease MAL31	h_e + mal__L_e --> h_c + mal__L_c	(0.0, 1000.0)	0	0	0	0	0	0	0	0	NF	0	0	0	0	0	0	0	NF	0	0	0	0	0	NF	NF	0	0	0	0	NF	0	NF	NF	0	0	0	0
MALTabc	Maltose-ABC transport	atp_c + h2o_c + malt_e --> adp_c + h_c + malt_c + pi_c	(0.0, 1000.0)	0	0	0	0	0	0	0	0	NF	0	0	0	0	0	0	0	NF	0	0	0	0	0	NF	NF	0	0	0	0	NF	0	NF	NF	0	0	0	0
MALTHXabc	maltohexaose transport via ABC system	atp_c + h2o_c + malthx_e --> adp_c + h_c + malthx_c + pi_c	(0.0, 1000.0)	0	0	0	0	0	0	0	0	NF	0	0	0	0	0	0	0	NF	0	0	0	0	0	NF	NF	0	0	0	0	NF	0	NF	NF	0	0	0	0
MALTTRabc	Maltotriose transport via ABC system	atp_c + h2o_c + malttr_e --> adp_c + h_c + malttr_c + pi_c	(0.0, 1000.0)	0	0	0	0	0	0	0	0	NF	0	0	0	0	0	0	0	NF	0	0	0	0	0	NF	NF	0	0	0	0	NF	0	NF	NF	0	0	0	0
MAN1PT2	GDPD-mannose-1-phosphate guanylyltransferase	gtp_c + h_c + man1p_c <=> gdpmann_c + ppi_c	(-1000.0, 1000.0)	0	0	0	0	0	0	0	0	NF	0	0	0	0	0	0	0	NF	0	0	0	0	0	NF	NF	0	0	0	0	NF	0	NF	NF	0	0	0	0
MCMAT7	Tetradecanoyl-[acyl-carrier protein]malonyl-[acyl-carrier-protein]	h_c + malACP_c + myrsACP_c --> 3opalmACP_c + ACP_c + co2_c	(0.0, 1000.0)	0.00152701	0.00438557	0.00467793	0.00911597	0.00778934	0.00834783	0.00907551	0.0101589	NF	0.00442384	6.07266e-05	0.01023	0.015619	0.015619	0.0757187	0.0879445	NF	0.00631699	0.00582765	0.00704676	0.00846175	0.0149009	NF	NF	0.00869662	0.0126617	0.00238456	0.00447455	NF	0.000998962	NF	NF	0.000971274	0.000996652	0.00195271	0.00233975
MCOATA	malonyl-ACP[acyl-carrier-protein] transferase	ACP_c + malcoa_c <=> coa_c + malACP_c	(-1000.0, 1000.0)	0.0106891	0.030699	0.0327455	0.0638118	0.0545254	0.0584348	0.0635285	0.0711123	NF	0.0309669	0.000425087	0.0716101	0.109333	0.109333	0.530031	0.615611	NF	0.0442189	0.0407935	0.0493273	0.0592323	0.104306	NF	NF	0.0608763	0.0886319	0.0166919	0.0313219	NF	0.00699273	NF	NF	0.00679892	0.00697657	0.013669	0.0163783
ME1	(S)-malate:NAD+ oxidoreductase (decarboxylating)	mal__L_c + nad_c --> co2_c + nadh_c + pyr_c	(0.0, 0.0)	0	0	0	0	0	0	0	0	NF	0	0	0	0	0	0	0	NF	0	0	0	0	0	NF	NF	0	0	0	0	NF	0	NF	NF	0	0	0	0
ME2	(S)-MalateNADP+ oxidoreductase(oxaloacetate-decarboxylating)	mal__L_c + nadp_c <=> co2_c + nadph_c + pyr_c	(-1000.0, 1000.0)	0.00661561	3.19602	0.0118757	3.46665	0.0337465	0.662695	0.0230397	2.8908	NF	8.24136	0.000154164	9.0686	0.0676678	1.23992	0.192224	9.81706	NF	5.0121	0.0252477	0.559409	0.0214815	5.13264	NF	NF	0.0220778	9.45477	0.00605359	4.97803	NF	2.78113	NF	NF	0.00420795	-0.0218106	0.00495728	0.988511
MECDPDH2	MECDPDH	2mecdp_c + nadh_c --> h2mb4p_c + h2o_c + nad_c	(0.0, 0.0)	0	0	0	0	0	0	0	0	NF	0	0	0	0	0	0	0	NF	0	0	0	0	0	NF	NF	0	0	0	0	NF	0	NF	NF	0	0	0	0
MECDPDHf	(E)-4-hydroxy-3-methylbut-2-en-1-yl-diphosphate:oxidized ferredoxin oxidoreductase (hydrating)	2mecdp_c + 2.0 fdxrd_c + h_c --> 2.0 fdxox_c + h2mb4p_c + h2o_c	(0.0, 1000.0)	0.0157884	0.0453443	0.0483671	0.0942538	0.0805373	0.0863117	0.0938355	0.105037	NF	0.04574	0.000627879	0.105772	0.161492	0.161492	0.782887	0.909295	NF	0.065314	0.0602545	0.0728594	0.0874896	0.154067	NF	NF	0.089918	0.130915	0.0246549	0.0462643	NF	0.0103287	NF	NF	0.0100424	0.0103048	0.0201899	0.0241917
MECDPS	2-Phospho-4-(cytidine 5'-diphospho)-2-C-methyl-D-erythritol	2p4c2me_c <=> 2mecdp_c + cmp_c	(-1000.0, 1000.0)	0.0157884	0.0453443	0.0483671	0.0942538	0.0805373	0.0863117	0.0938355	0.105037	NF	0.04574	0.000627879	0.105772	0.161492	0.161492	0.782887	0.909295	NF	0.065314	0.0602545	0.0728594	0.0874896	0.154067	NF	NF	0.089918	0.130915	0.0246549	0.0462643	NF	0.0103287	NF	NF	0.0100424	0.0103048	0.0201899	0.0241917
MecEBF	DCM assimilation	dcm_c + thf_c --> 2.0 cl_c + 2.0 h_c + mlthf_c	(0.0, 1000.0)	1.33934	4.9308	6.50813	3.92725	6.04323	2.67233	1.69022	1.29564	NF	10	10	10	10	10	10	10	NF	3.68868	10	10	10	10	NF	NF	10	10	10	10	NF	10	NF	NF	10	10	10	10
MEPCT	CTP: 2-C-Methyl-D-erythritol 4-phosphate cytidylyltransferase	2me4p_c + ctp_c + h_c --> 4c2me_c + ppi_c	(0.0, 1000.0)	0.0157884	0.0453443	0.0483671	0.0942538	0.0805373	0.0863117	0.0938355	0.105037	NF	0.04574	0.000627879	0.105772	0.161492	0.161492	0.782887	0.909295	NF	0.065314	0.0602545	0.0728594	0.0874896	0.154067	NF	NF	0.089918	0.130915	0.0246549	0.0462643	NF	0.0103287	NF	NF	0.0100424	0.0103048	0.0201899	0.0241917
METabc	nonpolar-amino-acid-transporting ATPase	atp_c + h2o_c + met__L_e --> adp_c + h_c + met__L_c + pi_c	(0.0, 0.0)	0	0	0	0	0	0	0	0	NF	0	0	0	0	0	0	0	NF	0	0	0	0	0	NF	NF	0	0	0	0	NF	0	NF	NF	0	0	0	0
METAT	ATPL-methione S-adenosyltransferase	atp_c + h2o_c + met__L_c --> amet_c + pi_c + ppi_c	(0.0, 1000.0)	7.58942e-19	2.1684e-18	0	1.30104e-18	0	0	0	0	NF	0	-4.7473e-21	-2.86229e-17	0	0	0	0	NF	-6.17562e-16	0	0	0	0	NF	NF	-1.06376e-15	0	2.81343e-16	0	NF	0	NF	NF	0	0	0	0
METB1	O-Acetyl-L-homoserine succinate-lyase (adding cysteine)	achms_c + cys__L_c <=> ac_c + cyst__L_c + h_c	(-1000.0, 1000.0)	0	3.46945e-18	-1.73472e-18	-8.67362e-19	0	-0.00668381	0	-3.46945e-18	NF	-0.00354201	0	0	0	0	0	0	NF	-0.00505779	1.38778e-17	1.73472e-18	8.67362e-19	-0.0119306	NF	NF	0	0	0	0	NF	0	NF	NF	0	1.0842e-19	0	2.38524e-18
METDabc	D-methionine transport via ABC system	atp_c + h2o_c + met__D_e --> adp_c + h_c + met__D_c + pi_c	(0.0, 0.0)	0	0	0	0	0	0	0	0	NF	0	0	0	0	0	0	0	NF	0	0	0	0	0	NF	NF	0	0	0	0	NF	0	NF	NF	0	0	0	0
METR	5-Methyltetrahydrofolate:Co-E-Clth-methyltransferase	5mthf_c + cfesp_c <=> mecfsp_c + thf_c	(-1000.0, 1000.0)	0.459472	4.89898	1.11636	2.95991	2.34379	1.66645	0.873062	1.33203	NF	9.9679	0.572909	9.03665	1.53626	3.11798	0.756215	9.31507	NF	3.06588	0.573197	1.40673	0.814019	2.28417	NF	NF	0.836613	1.21805	0.229394	0.430451	NF	0.310068	NF	NF	0.0955328	0.0980289	0.0192926	0.16763
METS	5-MethyltetrahydrofolateL-homocysteine S-methyltransferase	5mthf_c + hcys__L_c <=> h_c + met__L_c + thf_c	(-1000.0, 1000.0)	0.00122262	0.00351137	0.00374545	0.00729883	0.00623665	0.00668381	0.00726644	0.00813387	NF	0.00354201	4.86217e-05	0.00819081	0.0125056	0.0125056	0.0606253	0.070414	NF	0.00505779	0.00466599	0.00564209	0.00677503	0.0119306	NF	NF	0.00696308	0.0101378	0.00190923	0.00358262	NF	0.000799833	NF	NF	0.000777665	0.000797984	0.00156347	0.00187336
METSOXR1	L-methionineoxidized-thioredoxin S-oxidoreductase	h2o_c + met__L_c + trdox_c <=> metsox_S__L_c + trdrd_c	(-1000.0, 1000.0)	0	0	0	0	0	0	0	0	NF	0	0	0	0	0	0	0	NF	0	0	0	0	0	NF	NF	0	0	0	0	NF	0	NF	NF	0	0	0	0
METt3	L-methionine transport out via proton antiport	h_e + met__L_c --> h_c + met__L_e	(0.0, 0.0)	0	0	0	0	0	0	0	0	NF	0	0	0	0	0	0	0	NF	0	0	0	0	0	NF	NF	0	0	0	0	NF	0	NF	NF	0	0	0	0
METTRS	METHIONINE--TRNA-LIGASE-RXN.c	atp_c + met__L_c + trnamet_c --> amp_c + mettrna_c + ppi_c	(0.0, 1000.0)	0.00122262	0.00351137	0.00374545	0.00729883	0.00623665	0.00668381	0.00726644	0.00813387	NF	0.00354201	4.86217e-05	0.00819081	0.0125056	0.0125056	0.0606253	0.070414	NF	0.00505779	0.00466599	0.00564209	0.00677503	0.0119306	NF	NF	0.00696308	0.0101378	0.00190923	0.00358262	NF	0.000799833	NF	NF	0.000777665	0.000797984	0.00156347	0.00187336
MGt5	magnesium transport in/out via permease (no H+)	mg2_c <=> mg2_e	(-1000.0, 1000.0)	0	0	0	0	0	0	0	0	NF	0	0	0	0	0	0	0	NF	0	0	0	0	0	NF	NF	0	0	0	0	NF	0	NF	NF	0	0	0	0
MI1PP_1	myo-Inositol 1-phosphate phosphahydrolase	h2o_c + mi1p__D_c --> inost_c + pi_c	(0.0, 1000.0)	0	0	0	0	0	0	0	0	NF	0	0	0	0	0	0	0	NF	0	0	0	0	0	NF	NF	0	0	0	0	NF	0	NF	NF	0	0	0	0
MI3PP_1	1D-myo-Inositol 3-phosphate phosphahydrolase	h2o_c + mi3p__D_c --> inost_c + pi_c	(0.0, 1000.0)	0	0	0	0	0	0	0	0	NF	0	0	0	0	0	0	0	NF	0	0	0	0	0	NF	NF	0	0	0	0	NF	0	NF	NF	0	0	0	0
MI4PP_1	myo-Inositol 4-phosphate phosphahydrolase	h2o_c + mi4p__D_c --> inost_c + pi_c	(0.0, 1000.0)	0	0	0	0	0	0	0	0	NF	0	0	0	0	0	0	0	NF	0	0	0	0	0	NF	NF	0	0	0	0	NF	0	NF	NF	0	0	0	0
MNt2	manganese transport in via proton symport	h_e + mn2_e --> h_c + mn2_c	(0.0, 1000.0)	0	0	0	0	0	0	0	0	NF	0	0	0	0	0	0	0	NF	0	0	0	0	0	NF	NF	0	0	0	0	NF	0	NF	NF	0	0	0	0
MOBDabc	molybdate transport via ABC system	atp_c + h2o_c + mobd_e --> adp_c + h_c + mobd_c + pi_c	(0.0, 1000.0)	0	0	0	0	0	0	0	0	NF	0	0	0	0	0	0	0	NF	0	0	0	0	0	NF	NF	0	0	0	0	NF	0	NF	NF	0	0	0	0
MOHMT	5,10-Methylenetetrahydrofolate3-methyl-2-oxobutanoate	3mob_c + h2o_c + mlthf_c <=> 2dhp_c + thf_c	(-1000.0, 1000.0)	0	0	0	0	0	0	0	0	NF	0	0	0	0	0	0	0	NF	0	0	0	0	0	NF	NF	0	0	2.60209e-18	0	NF	0	NF	NF	0	0	0	0
MOPSabc	MOPS transport via ABC system	atp_c + h2o_c + mops_e --> adp_c + h_c + mops_c + pi_c	(0.0, 1000.0)	0	0	0	0	0	0	0	0	NF	0	0	0	0	0	0	0	NF	0	0	0	0	0	NF	NF	0	0	0	0	NF	0	NF	NF	0	0	0	0
MSO3abc	methanesulfonate transport via ABC system	atp_c + h2o_c + mso3_e --> adp_c + h_c + mso3_c + pi_c	(0.0, 1000.0)	0	0	0	0	0	0	0	0	NF	0	0	0	0	0	0	0	NF	0	0	0	0	0	NF	NF	0	0	0	0	NF	0	NF	NF	0	0	0	0
MTAP	5 methylthioadenosine phosphorylase	5mta_c + pi_c <=> 5mdr1p_c + ade_c	(-1000.0, 1000.0)	0	0	0	0	0	0	0	0	NF	0	0	0	0	0	0	0	NF	0	0	0	0	0	NF	NF	0	0	0	0	NF	0	NF	NF	0	0	0	0
MTHFC	5,10-Methenyltetrahydrofolate 5-hydrolase(decyclizing)	10fthf_c + h_c <=> h2o_c + methf_c	(-1000.0, 1000.0)	-0.874449	-0.0162448	-4.42361	-0.0294132	-3.67178	-0.976224	-0.806692	-0.0327783	NF	-0.0163865	-8.4275	-0.0330077	-8.40827	-6.82654	-8.09918	-0.283758	NF	-0.0203821	-9.4061	-8.56825	-9.91358	-8.27443	NF	NF	-14.0133	-14.3234	-8.51979	-8.68321	NF	-6.69673	NF	NF	-9.90102	-9.89843	-10.9178	-10.8259
MTHFD	5,10-methylenetetrahydrofolateNADP+ oxidoreductase	mlthf_c + nadp_c <=> methf_c + nadph_c	(-1000.0, 1000.0)	0.874449	0.0162448	4.42361	0.0294132	3.67178	0.976224	0.806692	0.0327783	NF	0.0163865	8.4275	0.0330077	8.40827	6.82654	8.09918	0.283758	NF	0.0203821	9.4061	8.56825	9.91358	8.27443	NF	NF	14.0133	14.3234	8.51979	8.68321	NF	6.69673	NF	NF	9.90102	9.89843	10.9178	10.8259
MTHFD2	Methylenetetrahydrofolate dehydrogenase (NAD)	mlthf_c + nad_c --> methf_c + nadh_c	(0.0, 0.0)	0	0	0	0	0	0	0	0	NF	0	0	0	0	0	0	0	NF	0	0	0	0	0	NF	NF	0	0	0	0	NF	0	NF	NF	0	0	0	0
MTHFR2_1	5-methyltetrahydrofolateNAD+ oxidoreductase	5mthf_c + nad_c <-- 2.0 h_c + mlthf_c + nadh_c	(-1000.0, 0.0)	-0.460694	-4.90249	-1.12011	-2.96721	-2.35002	-1.67314	0	-1.34017	NF	-9.97144	-0.572958	-9.04484	-1.54876	-3.13049	-0.81684	-9.38549	NF	-3.07093	-0.577863	-1.41237	-0.820794	-2.2961	NF	NF	-0.843576	-1.22819	-0.231303	-0.434034	NF	-0.310868	NF	NF	-0.0963105	-0.0988269	-0.0208561	-0.169503
MTHFR3_1	5-methyltetrahydrofolateNADP+ oxidoreductase	5mthf_c + nadp_c <-- 2.0 h_c + mlthf_c + nadph_c	(-1000.0, 0.0)	0	0	0	0	0	0	-0.880328	0	NF	0	0	0	0	0	0	0	NF	0	0	0	0	0	NF	NF	0	0	0	0	NF	0	NF	NF	0	0	0	0
MTRI	5-Methylthio-5-deoxy-D-ribose-1-phosphate ketol-isomerase	5mdr1p_c <=> 5mdru1p_c	(-1000.0, 1000.0)	0	0	0	0	0	0	0	0	NF	0	0	0	0	0	0	0	NF	0	0	0	0	0	NF	NF	0	0	0	0	NF	0	NF	NF	0	0	0	0
NACt	Nicotinate transport (Plasma membrane)	nac_e <=> nac_c	(-1000.0, 1000.0)	2.76862e-16	0	0	0	0	-1.16573e-15	0	0	NF	0	7.88858e-16	-1.37468e-18	0	2.59881e-15	0	0	NF	0	0	0	0	0	NF	NF	0	1.94289e-16	1.88295e-16	2.74086e-16	NF	-2.73653e-16	NF	NF	0	0	0	0
NADH17pp	NADH dehydrogenase (menaquinone-8 & 3 protons) (periplasm)	5.0 h_c + mqn8_i + nadh_c --> 4.0 h_p + mql8_i + nad_c	(0.0, 0.0)	0	0	0	0	0	0	0	0	NF	0	0	0	0	0	0	0	NF	0	0	0	0	0	NF	NF	0	0	0	0	NF	0	NF	NF	0	0	0	0
NADK	ATPNAD+ 2'-phosphotransferase	atp_c + nad_c --> adp_c + h_c + nadp_c	(0.0, 1000.0)	2.70617e-16	0	0	0	0	-1.16573e-15	0	0	NF	0	0	-1.37468e-18	0	0	0	0	NF	0	0	0	0	0	NF	NF	0	0	1.88295e-16	0	NF	0	NF	NF	0	0	0	0
NADK5	NAD kinase (dTTP)	dttp_c + nad_c --> dtdp_c + h_c + nadp_c	(0.0, 1000.0)	0	0	0	0	0	0	0	0	NF	0	0	0	4.28477e-15	0	0	0	NF	0	0	0	0	0	NF	NF	0	1.94289e-16	0	2.74086e-16	NF	-2.73436e-16	NF	NF	0	0	0	0
NADS1	Deamino-NAD+ammonia ligase (AMP-forming)	atp_c + dnad_c + nh4_c --> amp_c + h_c + nad_c + ppi_c	(0.0, 1000.0)	2.76862e-16	0	0	0	0	-1.16573e-15	0	0	NF	0	7.88858e-16	-1.37468e-18	0	2.59881e-15	0	0	NF	0	0	0	0	0	NF	NF	0	1.9082e-16	1.88295e-16	2.74086e-16	NF	-2.73653e-16	NF	NF	0	0	0	0
NAt3_1	Proton sodium antiport	h_c + na1_e --> h_e + na1_c	(0.0, 0.0)	0	0	0	0	0	0	0	0	NF	0	0	0	0	0	0	0	NF	0	0	0	0	0	NF	NF	0	0	0	0	NF	0	NF	NF	0	0	0	0
NDPK1	ATPnucleoside-diphosphate phosphatransferase	atp_c + gdp_c <=> adp_c + gtp_c	(-1000.0, 1000.0)	0.11053	0.317442	0.33637	0.65549	0.563818	0.604243	0.652581	0.730483	NF	0.320212	0.00436659	0.735596	1.13056	1.13056	5.4446	6.32371	NF	0.454227	0.421824	0.510068	0.608448	1.07146	NF	NF	0.625337	0.910448	0.171463	0.321746	NF	0.0718311	NF	NF	0.070304	0.072141	0.140411	0.168242
NDPK2	ATPnucleoside-diphosphate phosphatransferase	atp_c + udp_c --> adp_c + utp_c	(0.0, 1000.0)	0.00554115	0.0159142	0.0169751	0.0330796	0.0282656	0.0302923	0.0329328	0.0368642	NF	0.0160531	0.000220362	0.0371222	0.0566776	0.0566776	0.274765	0.319129	NF	0.0229228	0.0211471	0.025571	0.0307057	0.0540718	NF	NF	0.0315579	0.0459462	0.00865298	0.0162371	NF	0.00362499	NF	NF	0.00352452	0.00361661	0.00708592	0.0084904
NDPK3	ATPnucleoside-diphosphate phosphatransferase	atp_c + cdp_c <=> adp_c + ctp_c	(-1000.0, 1000.0)	0.0156757	0.0475371	0.0490591	0.0935812	0.0816896	0.0904856	0.0931659	0.104288	NF	0.0479519	0.000658242	0.105018	0.163802	0.169301	0.820747	0.922305	NF	0.0648479	0.0631683	0.0763828	0.0868653	0.156271	NF	NF	0.0892763	0.12998	0.024479	0.0459341	NF	0.010255	NF	NF	0.00997075	0.0102313	0.0200458	0.0240191
NDPK4	ATPnucleoside-diphosphate phosphatransferase	atp_c + dtdp_c <=> adp_c + dttp_c	(-1000.0, 1000.0)	0.000537612	0.00154402	0.00164695	0.00320945	0.00274238	0.00293901	0.0031952	0.00357663	NF	0.0015575	2.13799e-05	0.00360167	0.00549896	0.00549896	0.0266582	0.0309625	NF	0.00222401	0.00205173	0.00248094	0.00297912	0.00524615	NF	NF	0.00306181	0.00445779	0.000839528	0.00157535	NF	0.000351703	NF	NF	0.000341955	0.00035089	0.000687489	0.000823754
NDPK5	ATPnucleoside-diphosphate phosphatransferase	atp_c + dgdp_c <=> adp_c + dgtp_c	(-1000.0, 1000.0)	0	0	0	0	0	0	0	0	NF	0	0	0	0	0	0	0	NF	0	0	0	0	0	NF	NF	0	0	0	0	NF	0	NF	NF	0	0	0	0
NDPK6	ATPnucleoside-diphosphate phosphatransferase	atp_c + dudp_c --> adp_c + dutp_c	(0.0, 1000.0)	0	0	0	0	0	0	0	0	NF	0	0	0	0	0	0	0	NF	0	0	0	0	0	NF	NF	0	0	0	0	NF	0	NF	NF	0	0	0	0
NDPK7	ATPnucleoside-diphosphate phosphatransferase	atp_c + dcdp_c <=> adp_c + dctp_c	(-1000.0, 1000.0)	0.000338564	-0.00154402	0	0.00202116	0	-0.00293901	0.00201219	0.0022524	NF	-0.0015575	-2.13799e-05	0.00226817	0	-0.00549896	-0.0266582	0	NF	0.00140058	-0.00205173	-0.00248094	0.00187611	0	NF	NF	0.00192819	0.00280731	0.000528697	0.000992084	NF	0.000221487	NF	NF	0.000215348	0.000220975	0.000432949	0.000518763
NDPK8	ATPnucleoside-diphosphate phosphatransferase	atp_c + dadp_c --> adp_c + datp_c	(0.0, 1000.0)	0	0	0	1.30104e-18	4.33681e-19	-2.0383e-17	0	-9.74481e-19	NF	0	3.38813e-21	-2.86229e-17	3.38271e-17	0	0	0	NF	0	0	-1.73472e-18	0	-9.54098e-18	NF	NF	0.00598234	0	0.00164032	0	NF	0	NF	NF	0	3.41524e-18	0	-8.0231e-18
NDPK9	ATPnucleoside-diphosphate phosphatransferase	atp_c + idp_c --> adp_c + itp_c	(0.0, 1000.0)	0	0	0	0	0	0	0	0	NF	0	0	0	0	0	0	0	NF	0	0	0	0	0	NF	NF	0	0	0	0	NF	0	NF	NF	0	0	0	0
NFNAB	Electron Bifurcating ferredoxin:NADH:NADP	2.0 fdxrd_c + h_c + nadh_c + 2.0 nadp_c --> 2.0 fdxox_c + nad_c + 2.0 nadph_c	(0.0, 0.0)	0	0	0	0	0	0	0	0	NF	0	0	0	0	0	0	0	NF	0	0	0	0	0	NF	NF	0	0	0	0	NF	0	NF	NF	0	0	0	0
NH4tex	Ammonia transport via diffusion (e to p)	nh4_e <=> nh4_p	(-1000.0, 1000.0)	0.253446	0.871588	-0.510887	0	1.29284	0.540159	-0.27041	-0.927903	NF	0.883556	-0.714442	1.57615	1.01065	1.01065	-1.96314	-1.70318	NF	-1.60352	0.377087	0.455971	-0.252123	-0.443981	NF	NF	-2.31473	-0.860323	-3.05404	-0.145896	NF	-0.032572	NF	NF	0.0628478	0.0644899	-0.0581821	-0.444647
NH4tpp	Ammonia transport via diffusion (p to c)	nh4_p <=> nh4_c	(-1000.0, 1000.0)	0.253446	0.871588	-0.510887	0	1.29284	0.540159	-0.27041	-0.927903	NF	0.883556	-0.714442	1.57615	1.01065	1.01065	-1.96314	-1.70318	NF	-1.60352	0.377087	0.455971	-0.252123	-0.443981	NF	NF	-2.31473	-0.860323	-3.05404	-0.145896	NF	-0.032572	NF	NF	0.0628478	0.0644899	-0.0581821	-0.444647
NIT1b	Nitrogenase (ATP-hydrolysing)	16.0 atp_c + 8.0 fdxrd_c + 16.0 h2o_c + n2_c <=> 16.0 adp_c + 8.0 fdxox_c + h2_c + 6.0 h_c + 2.0 nh4_c + 16.0 pi_c	(-1000.0, 1000.0)		0		0		0		0		0		0		0		0		0		0		0		NF		0		0		0		NF		0		0
NMNHYD	Nicotinamide ribonucleotide phosphohydrolase	h2o_c + nmn_c --> pi_c + rnam_c	(0.0, 1000.0)	0	0	0	0	0	0	0	0	NF	0	0	0	0	0	0	0	NF	0	0	0	0	0	NF	NF	0	0	0	0	NF	0	NF	NF	0	0	0	0
NNATr	ATPnicotinamide-nucleotide adenylyltransferase	atp_c + h_c + nicrnt_c <=> dnad_c + ppi_c	(-1000.0, 1000.0)	2.76862e-16	0	0	0	0	-1.16573e-15	0	0	NF	0	7.88858e-16	-1.37468e-18	0	2.59881e-15	0	0	NF	0	0	0	0	0	NF	NF	0	1.94289e-16	1.88295e-16	2.74086e-16	NF	-2.73653e-16	NF	NF	0	0	0	0
NNDMBRT	Nicotinate-nucleotidedimethylbenzimidazole	dmbzid_c + nicrnt_c <=> 5prdmbz_c + h_c + nac_c	(-1000.0, 1000.0)	5.6205e-17	0	0	0	0	0	0	0	NF	0	0	0	0	0	0	0	NF	0	1.23599e-17	0	0	0	NF	NF	0	0	0	0	NF	0	NF	NF	0	0	0	0
NNDPR	Nicotinate-nucleotidepyrophosphate phosphoribosyltransferase	2.0 h_c + prpp_c + quln_c --> co2_c + nicrnt_c + ppi_c	(0.0, 1000.0)	0	0	0	0	0	0	0	0	NF	0	0	0	0	0	0	0	NF	0	0	0	0	0	NF	NF	0	0	0	0	NF	0	NF	NF	0	0	0	0
NP1	Nicotinate D-ribonucleosideorthophosphate ribosyltransferase	nicrns_c + pi_c --> h_c + nac_c + r1p_c	(0.0, 1000.0)	-3.33067e-16	0	0	0	0	1.16573e-15	0	0	NF	0	-7.88858e-16	1.37468e-18	0	-2.59881e-15	0	0	NF	0	-1.23599e-17	0	0	0	NF	NF	0	-1.94289e-16	-1.88295e-16	-2.74086e-16	NF	2.73653e-16	NF	NF	0	0	0	0
NPHS	O-Succinylbenzoyl-CoA 1,4-dihydroxy-2-naphthoate-lyase	sbzcoa_c --> coa_c + dhna_c	(0.0, 1000.0)	0	0	0	0	0	0	0	0	NF	0	0	0	0	0	0	0	NF	0	0	0	0	0	NF	NF	0	0	0	0	NF	0	NF	NF	0	0	0	0
NT5C	Nicotinate D-ribonucleotide phosphohydrolase	h2o_c + nicrnt_c --> nicrns_c + pi_c	(0.0, 1000.0)	-3.33067e-16	0	0	0	0	1.16573e-15	0	0	NF	0	-7.88858e-16	1.37468e-18	0	-2.59881e-15	0	0	NF	0	-1.23599e-17	0	0	0	NF	NF	0	-1.94289e-16	-1.88295e-16	-2.74086e-16	NF	2.73653e-16	NF	NF	0	0	0	0
NTD1	5'-nucleotidase (dUMP)	dump_c + h2o_c --> duri_c + pi_c	(0.0, 1000.0)	0	0	0	0	0	0	0	0	NF	0	0	0	0	0	0	0	NF	0	0	0	0	0	NF	NF	0	0	0	0	NF	0	NF	NF	0	0	0	0
NTD10	Xanthosine 5'-phosphate phosphohydrolase	h2o_c + xmp_c --> pi_c + xtsn_c	(0.0, 1000.0)	0	0	0	0	0	0	0	0	NF	0	0	0	0	0	0	0	NF	0	0	0	0	0	NF	NF	0	0	0	0	NF	0	NF	NF	0	0	0	0
NTD11	Inosine 5'-monophosphate phosphohydrolase	h2o_c + imp_c --> ins_c + pi_c	(0.0, 0.0)	0	0	0	0	0	0	0	0	NF	0	0	0	0	0	0	0	NF	0	0	0	0	0	NF	NF	0	0	0	0	NF	0	NF	NF	0	0	0	0
NTD2	Uridine 5'-monophosphate phosphohydrolase	h2o_c + ump_c --> pi_c + uri_c	(0.0, 1000.0)	8.67362e-19	2.1684e-19	0	0	0	0	0	0	NF	1.35525e-16	0	-8.84709e-17	5.55112e-17	-3.09724e-16	0	0	NF	0	3.45461e-17	0	0	0	NF	NF	0	0	0	0	NF	0	NF	NF	0	0	0	0
NTD3	2'-Deoxycytidine 5'-monophosphate phosphohydrolase	dcmp_c + h2o_c --> dcyt_c + pi_c	(0.0, 1000.0)	0	0	0	1.30104e-18	8.67362e-19	-2.0383e-17	0	0	NF	-1.12215e-16	5.0822e-21	6.15827e-17	-5.55112e-17	3.09724e-16	0	0	NF	0	-4.2786e-17	-1.30104e-18	0	0	NF	NF	0	0	0	0	NF	0	NF	NF	0	0	0	0
NTD4	Cytidine-5'-monophosphate phosphohydrolase	cmp_c + h2o_c --> cytd_c + pi_c	(0.0, 1000.0)	0	0	0	0	0	0	0	0	NF	0	0	0	-6.07153e-17	0	0	0	NF	0	0	0	0	0	NF	NF	0	0	0	0	NF	0	NF	NF	0	0	0	0
NTD5	Thymidylate 5'-phosphohydrolase	dtmp_c + h2o_c --> pi_c + thymd_c	(0.0, 1000.0)	0	0	0	0	0	0	0	0	NF	0	0	0	0	0	0	0	NF	0	0	0	0	0	NF	NF	0	0	0	0	NF	0	NF	NF	0	0	0	0
NTD6	2'-Deoxyadenosine 5'-monophosphate phosphohydrolase	damp_c + h2o_c --> dad_2_c + pi_c	(0.0, 1000.0)	0	0	0	0	0	0	0	0	NF	0	0	0	0	0	0	0	NF	0	0	0	0	0	NF	NF	0	0	0	0	NF	0	NF	NF	0	0	0	0
NTD7	Adenosine 5'-monophosphate phosphohydrolase	amp_c + h2o_c --> adn_c + pi_c	(0.0, 1000.0)	0	0	0	0	4.33681e-19	-4.33681e-18	-4.33681e-18	0	NF	2.43386e-17	0	0	0	5.20417e-18	0	0	NF	0	0	0	1.48925e-17	0	NF	NF	0	0	0	0	NF	0	NF	NF	0	-5.42101e-20	0	-1.0842e-18
NTD8	2'-Deoxyguanosine 5'-monophosphate phosphohydrolase	dgmp_c + h2o_c --> dgsn_c + pi_c	(0.0, 1000.0)	0	0	0	0	0	0	0	0	NF	0	0	0	0	0	0	0	NF	0	0	0	0	0	NF	NF	0	0	0	0	NF	0	NF	NF	0	0	0	0
NTD9	Guanosine 5'-monophosphate phosphohydrolase	gmp_c + h2o_c --> gsn_c + pi_c	(0.0, 1000.0)	0	3.03577e-18	-7.63278e-17	0	1.73472e-18	0	0	2.66367e-18	NF	0	0	0	0	3.41741e-16	0	0	NF	0	-4.77049e-18	0	4.17336e-18	8.67362e-18	NF	NF	0	0	0	0	NF	0	NF	NF	0	0	0	0
NTPP8	Uridine triphosphate pyrophosphohydrolase	h2o_c + utp_c --> h_c + ppi_c + ump_c	(0.0, 1000.0)	0	0	0	0	0	0	0	0	NF	0	0	0	0	0	0	0	NF	0	0	0	0	0	NF	NF	0	0	0	0	NF	0	NF	NF	0	0	0	0
NTPTP1	dGTP triphosphohydrolase	dgtp_c + h2o_c <=> dgsn_c + pppi_c	(-1000.0, 1000.0)	0	0	0	0	-1.73472e-18	0	0	0	NF	0	0	0	0	-1.7993e-18	0	0	NF	0	-2.30036e-19	0	-4.17336e-18	-8.67362e-18	NF	NF	-5.37004e-18	0	-6.86172e-18	0	NF	0	NF	NF	0	0	0	0
OAAt_1	OAA transport	h_e + oaa_e <=> h_c + oaa_c	(-1000.0, 1000.0)	0	0	0	0	0	0	0	0	NF	0	0	0	0	0	0	0	NF	0	0	0	0	0	NF	NF	0	0	0	0	NF	0	NF	NF	0	0	0	0
OCBT2i	Carbamoyl-phosphateL-ornithine carbamoyltransferase	cbp_c + orn_c --> citr__L_c + h_c + pi_c	(0.0, 1000.0)	0.00200978	0.00577208	-8.67362e-19	0	0.010252	0.010987	0	-6.93889e-18	NF	0.00582244	0	0	0.020557	0.020557	0	0	NF	0	0.00767006	0.0092746	2.42861e-17	0	NF	NF	0	0	0	0	NF	0	NF	NF	0.00127834	0.00131175	-1.73472e-18	-4.33681e-19
OHPBAT	O-Phospho-4-hydroxy-L-threonine2-oxoglutarate aminotransferase	akg_c + phthr_c <=> glu__L_c + ohpb_c	(-1000.0, 1000.0)	0	0	0	0	0	0	0	0	NF	0	0	0	0	0	0	0	NF	0	0	0	0	0	NF	NF	0	0	0	0	NF	0	NF	NF	0	0	0	0
OIVD1r	4-methyl-2-oxopentanoate:NAD+ oxidoreductase (CoA-mehtylpropanoylating)	4mop_c + coa_c + nad_c --> co2_c + ivcoa_c + nadh_c	(0.0, 1000.0)	0	0	0	0	0	0	0	0	NF	5.6987e-19	0	0	4.85723e-17	3.81493e-17	0	0	NF	0	0	0	0	0	NF	NF	0	0	0	0	NF	0	NF	NF	0	0	0	0
OIVD3	(S)-3-methyl-2-oxopentanoate:NAD+ 2-oxidoreductase (CoA-methylbutanoylating)	3mop_c + coa_c + nad_c --> 2mbcoa_c + co2_c + nadh_c	(0.0, 1000.0)	0	0	0	0	0	0	0	0	NF	-3.10238e-18	0	0	5.30794e-17	0	0	0	NF	0	0	0	0	0	NF	NF	0	0	0	0	NF	0	NF	NF	0	0	0	0
OMCDC	R01652	3c4mop_c + h_c --> 4mop_c + co2_c	(0.0, 1000.0)	0.0040846	0.011731	0	0	0.0208357	0.0223296	0	0	NF	0.0118333	0	0	0.0417793	0.0417793	0	0	NF	0	0.0155884	0.0188494	0	0	NF	NF	0	0	0	0	NF	0	NF	NF	0.00259806	0.00266594	0	0
OMPDC	Orotidine-5'-phosphate carboxy-lyase	h_c + orot5p_c --> co2_c + ump_c	(0.0, 1000.0)	0.00267053	0.00766977	0.00818106	0.0159426	0.0136225	0.0145992	0.0158718	0.0177665	NF	0.0077367	0.000106203	0.0178909	0.0273155	0.0273155	0.132422	0.153803	NF	0.0110475	0.0101918	0.0123238	0.0147985	0.0260597	NF	NF	0.0152092	0.0221436	0.00417027	0.00782538	NF	0.00174705	NF	NF	0.00169863	0.00174301	0.00341503	0.00409191
OORr	2-oxoglutarate ferredoxin oxidoreductase	akg_c + coa_c + 2.0 fdxox_c <=> co2_c + 2.0 fdxrd_c + h_c + succoa_c	(-1000.0, 1000.0)	0	3.29199	0	3.17871	0	0.845377	0	1.94068	NF	8.33817	0	9.01634	0	1.58172	0	9.08102	NF	4.97982	0	0.713619	0	5.05651	NF	NF	0	0	0	0	NF	0	NF	NF	0	0	0	0
OPHBDC	Octaprenyl-hydroxybenzoate decarboxylase	3ophb_c + h_c --> 2oph_c + co2_c	(0.0, 1000.0)	0	0	0	0	0	0	0	0	NF	0	0	0	0	0	0	0	NF	0	0	0	0	0	NF	NF	0	0	0	0	NF	0	NF	NF	0	0	0	0
OPHHXy	R04987	2oph_c + h_c + nadph_c + o2_c --> 2ohph_c + h2o_c + nadp_c	(0.0, 1000.0)	0	0	0	0	0	0	0	0	NF	0	0	0	0	0	0	0	NF	0	0	0	0	0	NF	NF	0	0	0	0	NF	0	NF	NF	0	0	0	0
OPP	R05611	hepdp_c + ipdp_c --> octdp_c + ppi_c	(0.0, 1000.0)	0	0	0	0	0	0	0	0	NF	0	0	0	0	0	0	0	NF	0	0	0	0	0	NF	NF	0	0	0	0	NF	0	NF	NF	0	0	0	0
ORNDC	L-Ornithine carboxy-lyase	h_c + orn_c --> co2_c + ptrc_c	(0.0, 1000.0)	0	0	8.67362e-19	0	0	0	0	0	NF	0	0	0	0	1.00614e-16	0	0	NF	0	0	0	0	0	NF	NF	0	0	0	0	NF	0	NF	NF	0	0	0	0
ORNTAC	N2-Acetyl-L-ornithineL-glutamate N-acetyltransferase	acorn_c + glu__L_c <=> acglu_c + orn_c	(-1000.0, 1000.0)	0.00200978	0.00577208	0	0	0.010252	0.010987	0	-6.93889e-18	NF	0.00582244	1.35525e-20	0	0.020557	0.020557	0	0	NF	0	0.00767006	0.0092746	2.42861e-17	0	NF	NF	0	0	0	0	NF	0	NF	NF	0.00127834	0.00131175	-1.73472e-18	-4.33681e-19
ORPT	Orotidine-5'-phosphatepyrophosphate phosphoribosyltransferase	orot_c + prpp_c --> orot5p_c + ppi_c	(0.0, 1000.0)	0.00267053	0.00766977	0.00818106	0.0159426	0.0136225	0.0145992	0.0158718	0.0177665	NF	0.0077367	0.000106203	0.0178909	0.0273155	0.0273155	0.132422	0.153803	NF	0.0110475	0.0101918	0.0123238	0.0147985	0.0260597	NF	NF	0.0152092	0.0221436	0.00417027	0.00782538	NF	0.00174705	NF	NF	0.00169863	0.00174301	0.00341503	0.00409191
PANTS	(R)-Pantoatebeta-alanine ligase (AMP-forming)	ala_B_c + atp_c + pant__R_c --> amp_c + h_c + pnto__R_c + ppi_c	(0.0, 1000.0)	0	0	0	0	0	0	0	0	NF	0	0	0	0	0	0	0	NF	0	0	0	0	0	NF	NF	0	0	2.60209e-18	0	NF	0	NF	NF	0	0	0	0
PAPA180pp	Phosphatidate phosphatase (periplasmic, n-C18:0)	h2o_c + pa180_c --> 12dgr180_c + pi_c	(0.0, 1000.0)	0	0	0	0	6.55966e-18	0	0	0	NF	0	0	0	0	2.77556e-17	0	0	NF	0	0	0	-1.30104e-17	0	NF	NF	0	0	0	0	NF	0	NF	NF	0	0	0	0
PAPPT2	UDPMurAc(oyl-L-Ala-D-gamma-Glu-L-Lys-D-Ala-D-Ala)undecaprenyl-	uAgla_c + udcpp_c <=> uaGgla_c + ump_c	(-1000.0, 1000.0)	0	0	0	0	0	0	0	0	NF	0	0	0	0	0	0	0	NF	0	0	0	0	0	NF	NF	0	0	0	0	NF	0	NF	NF	0	0	0	0
PAPPT3	UDPMurAc(oyl-L-Ala-D-gamma-Glu-L-Lys-D-Ala-D-Ala)undecaprenyl-	udcpp_c + ugmda_c <=> uagmda_c + ump_c	(-1000.0, 1000.0)	0.00143531	0.00412221	0.004397	0.00856853	0.00732157	0.00784652	0.0085305	0.00954883	NF	0.00415818	5.70799e-05	0.00961567	0.0146811	0.0146811	0.0711716	0.0826632	NF	0.00593764	0.00547768	0.00662358	0.0079536	0.0140061	NF	NF	0.00817437	0.0119013	0.00224136	0.00420584	NF	0.000938972	NF	NF	0.000912947	0.000936801	0.00183545	0.00219925
PC	Pyruvate:carbon-dioxide ligase (ADP-forming)	atp_c + h2co3_c + pyr_c --> adp_c + h_c + oaa_c + pi_c	(0.0, 1000.0)	0.204682	3.32074	1.07015	1.45419	1.04409	0.900101	0.783397	0.876915	NF	8.36717	0.572309	7.05462	0.511861	1.68411	0.375369	7.69689	NF	3.00346	0.190982	0.759814	0.730418	3.11227	NF	NF	0.750691	1.09296	0.205835	0.386243	NF	0.300198	NF	NF	0.0318303	0.00653348	0	0.144513
PC11M	S-adenosyl-L-methionineprecorrin-4 C11 methyltransferase	amet_c + pre4_c <=> ahcys_c + h_c + pre5_c	(-1000.0, 1000.0)	0	0	0	0	0	0	0	0	NF	0	0	0	0	0	0	0	NF	0	0	0	0	0	NF	NF	0	0	0	0	NF	0	NF	NF	0	0	0	0
PC17M_1	S-Adenosyl-L-methionineprecorrin-3B C17-methyltransferase	amet_c + pre3b_c <=> ahcys_c + 2.0 h_c + pre4_c	(-1000.0, 1000.0)	0	0	0	0	0	0	0	0	NF	0	0	0	0	0	0	0	NF	0	0	0	0	0	NF	NF	0	0	0	0	NF	0	NF	NF	0	0	0	0
PC20M	S-Adenosyl-L-methionineprecorrin-4 C20-methyltransferase	amet_c + dscl_c <=> ahcys_c + h_c + pre3a_c	(-1000.0, 1000.0)	0	0	0	0	0	0	0	0	NF	0	0	0	0	0	0	0	NF	0	0	0	0	0	NF	NF	0	0	0	0	NF	0	NF	NF	0	0	0	0
PC6AR	precorrin-6YNADP+ oxidoreductase	nadp_c + pre6b_c <=> h_c + nadph_c + pre6a_c	(-1000.0, 1000.0)	0	0	0	0	0	0	0	0	NF	0	0	0	0	0	0	0	NF	0	0	0	0	0	NF	NF	0	0	0	0	NF	0	NF	NF	0	0	0	0
PC6YM	S-Adenosyl-L-methionine1-precorrin-6Y C5,15-methyltransferase	2.0 amet_c + pre6b_c <=> 2.0 ahcys_c + co2_c + 2.0 h_c + pre8_c	(-1000.0, 1000.0)	0	0	0	0	0	0	0	0	NF	0	0	0	0	0	0	0	NF	0	0	0	0	0	NF	NF	0	0	0	0	NF	0	NF	NF	0	0	0	0
PC8XM	Precorrin 8X 11,12-methylmutase	h_c + pre8_c <=> hgbyr_c	(-1000.0, 1000.0)	0	0	0	0	0	0	0	0	NF	0	0	0	0	0	0	0	NF	0	0	0	0	0	NF	NF	0	0	0	0	NF	0	NF	NF	0	0	0	0
PDHcr	DihydrolipoamideNAD+ oxidoreductase	dhlam_c + nad_c <=> h_c + lpam_c + nadh_c	(-1000.0, 1000.0)	0	0	0	0	0	0	0	0	NF	0	0	0	0	0	0	0	NF	0	0	0	0	0	NF	NF	0	0	0	0	NF	0	NF	NF	0	0	0	0
PFK	ATPD-fructose-6-phosphate 1-phosphotransferase	atp_c + f6p_c --> adp_c + fdp_c + h_c	(0.0, 1000.0)	0	0	0	0	0	0	0	0	NF	0	0	0	0	0	0	0	NF	0	0	0	0	0	NF	NF	0	0	0	0	NF	0	NF	NF	0	0	0	0
PFK_2	ATPD-tagatose-6-phosphate 1-phosphotransferase	HC00664_c + atp_c <=> adp_c + h_c + tagdp__D_c	(-1000.0, 1000.0)	0	0	0	0	0	0	0	0	NF	0	0	0	0	0	0	0	NF	0	0	0	0	0	NF	NF	0	0	0	0	NF	0	NF	NF	0	0	0	0
PFL	Acetyl-CoA:formate C-acetyltransferase	accoa_c + for_c --> coa_c + pyr_c	(0.0, 0.0)	0	0	0	0	0	0	0	0	NF	0	0	0	0	0	0	0	NF	0	0	0	0	0	NF	NF	0	0	0	0	NF	0	NF	NF	0	0	0	0
PGAMT	D-Glucosamine 1-phosphate 1,6-phosphomutase	gam1p_c <=> gam6p_c	(-1000.0, 1000.0)	-0.00287062	-0.00824442	-0.00879401	-0.0171371	-0.0146431	-0.015693	-0.017061	-0.0190977	NF	-0.00831636	-0.00011416	-0.0192313	-0.0293621	-0.0293621	-0.142343	-0.165326	NF	-0.0118753	-0.0109554	-0.0132472	-0.0159072	-0.0280122	NF	NF	-0.0163487	-0.0238027	-0.00448272	-0.00841169	NF	-0.00187794	NF	NF	-0.00182589	-0.0018736	-0.00367089	-0.00439849
PGCD	3-Phospho-D-glycerateNAD+ 2-oxidoreductase	3pg_c + nad_c <=> 3php_c + h_c + nadh_c	(-1000.0, 1000.0)	0	0	0	0	0	0	0	0	NF	0	0	0	0	0	0	0	NF	0	0	0	0	0	NF	NF	0	0	0	0	NF	0	NF	NF	0	0	0	0
PGI	D-Glucose-6-phosphate ketol-isomerase	g6p_c <=> f6p_c	(-1000.0, 1000.0)	0	0	0	0	-1.66703e-17	0	0	0	NF	0	0	2.70617e-16	0	2.12525e-17	0	0	NF	0	3.00609e-17	0	3.28878e-17	0	NF	NF	0	0	0	0	NF	0	NF	NF	0	0	0	0
PGK	ATP3-phospho-D-glycerate 1-phosphotransferase	3pg_c + atp_c <=> 13dpg_c + adp_c	(-1000.0, 1000.0)	0.0365353	0.104929	0.0968461	0.188726	0.186368	0.19973	0.187888	0.210317	NF	0.105845	0.00125721	0.21179	0.373701	0.373701	1.56759	1.8207	NF	0.130779	0.139432	0.168601	0.175182	0.30849	NF	NF	0.180044	0.262132	0.049367	0.0926357	NF	0.0206813	NF	NF	0.0232387	0.0238459	0.0404266	0.0484394
PGM	2-Phospho-D-glycerate 2,3-phosphomutase	2pg_c <=> 3pg_c	(-1000.0, 1000.0)	0.0365353	0.104929	0.0968461	0.188726	0.186368	0.19973	0.187888	0.210317	NF	0.105845	0.00125721	0.21179	0.373701	0.373701	1.56759	1.8207	NF	0.130779	0.139432	0.168601	0.175182	0.30849	NF	NF	0.180044	0.262132	0.049367	0.0926357	NF	0.0206813	NF	NF	0.0232387	0.0238459	0.0404266	0.0484394
PGMT	alpha-D-Glucose 1-phosphate 1,6-phosphomutase	g1p_c <=> g6p_c	(-1000.0, 1000.0)	0	0	0	0	-1.66703e-17	0	0	0	NF	0	0	2.70617e-16	0	2.12525e-17	0	0	NF	0	3.00609e-17	0	3.28878e-17	0	NF	NF	0	0	0	0	NF	0	NF	NF	0	0	0	0
PGPAGT	Poly(glycerol-phosphate) alpha-glucosyltransferase	prenoN_acid_c + 45.0 udpg_c <=> prenoN_ated_c + 45.0 udp_c	(-1000.0, 1000.0)	0	0	0	0	0	0	0	0	NF	0	0	0	0	0	0	0	NF	0	0	0	0	0	NF	NF	0	0	0	0	NF	0	NF	NF	0	0	0	0
PGPP140pp	phosphatidylglycerol phosphate phosphatase (periplasm, n-C14:0)	h2o_c + pgp140_c --> pg140_c + pi_c	(0.0, 1000.0)	0	0	0	0	0	0	0	0	NF	0	0	0	0	1.12406e-17	0	0	NF	0	0	0	2.60209e-18	0	NF	NF	0	0	0	0	NF	0	NF	NF	0	0	0	0
PGPP160pp	phosphatidylglycerol phosphate phosphatase (periplasm, n-C16:0)	h2o_c + pgp160_c --> pg160_c + pi_c	(0.0, 1000.0)	0.000763505	0.00219279	0.00233896	0.00455798	0.00389467	0.00417391	0.00453775	0.00507945	NF	0.00221192	3.03633e-05	0.00511501	0.0078095	0.0078095	0.0378593	0.0439722	NF	0.00315849	0.00291382	0.00352338	0.00423088	0.00745046	NF	NF	0.00434831	0.00633085	0.00119228	0.00223728	NF	0.000499481	NF	NF	0.000485637	0.000498326	0.000976356	0.00116988
PGPP180pp	phosphatidylglycerol phosphate phosphatase (periplasm, n-C18:0)	h2o_c + pgp180_c --> pg180_c + pi_c	(0.0, 1000.0)	0	0	0	6.93889e-18	-6.55966e-18	0	0	0	NF	0	0	0	3.46945e-18	-2.77556e-17	0	0	NF	0	0	0	0	0	NF	NF	0	0	0	0	NF	0	NF	NF	0	0	0	0
PGSA120	Phosphatidylglycerol synthase (n-C120)	cdpdddecg_c + glyc3p_c <=> cmp_c + h_c + pgp120_c	(-1000.0, 1000.0)	0	0	0	0	0	0	0	0	NF	0	0	0	0	0	0	0	NF	0	0	0	0	0	NF	NF	0	0	0	0	NF	0	NF	NF	0	0	0	0
PGSA140	Phosphatidylglycerol synthase (n-C140)	cdpdtdecg_c + glyc3p_c <=> cmp_c + h_c + pgp140_c	(-1000.0, 1000.0)	0	0	0	0	0	0	0	0	NF	0	0	0	0	1.12406e-17	0	0	NF	0	0	0	2.60209e-18	0	NF	NF	0	0	0	0	NF	0	NF	NF	0	0	0	0
PGSA141	Phosphatidylglycerol synthase (n-C141)	cdpdtdec7eg_c + glyc3p_c <=> cmp_c + h_c + pgp141_c	(-1000.0, 1000.0)	0	0	0	0	0	0	0	0	NF	0	0	0	0	0	0	0	NF	0	0	0	0	0	NF	NF	0	0	0	0	NF	0	NF	NF	0	0	0	0
PGSA160	Phosphatidylglycerol synthase (n-C160)	cdpdhdecg_c + glyc3p_c <=> cmp_c + h_c + pgp160_c	(-1000.0, 1000.0)	0.000763505	0.00219279	0.00233896	0.00455798	0.00389467	0.00417391	0.00453775	0.00507945	NF	0.00221192	3.03633e-05	0.00511501	0.0078095	0.0078095	0.0378593	0.0439722	NF	0.00315849	0.00291382	0.00352338	0.00423088	0.00745046	NF	NF	0.00434831	0.00633085	0.00119228	0.00223728	NF	0.000499481	NF	NF	0.000485637	0.000498326	0.000976356	0.00116988
PGSA161	Phosphatidylglycerol synthase (n-C161)	cdpdhdec9eg_c + glyc3p_c <=> cmp_c + h_c + pgp161_c	(-1000.0, 1000.0)	0	0	0	0	0	0	0	0	NF	0	0	0	0	0	0	0	NF	0	0	0	0	0	NF	NF	0	0	0	0	NF	0	NF	NF	0	0	0	0
PGSA180	Phosphatidylglycerol synthase (n-C180)	cdpdodecg_c + glyc3p_c <=> cmp_c + h_c + pgp180_c	(-1000.0, 1000.0)	0	0	0	6.93889e-18	-6.55966e-18	0	0	0	NF	0	0	0	3.46945e-18	-2.77556e-17	0	0	NF	0	0	0	1.14602e-17	0	NF	NF	0	0	0	0	NF	0	NF	NF	0	0	0	0
PGSA181	Phosphatidylglycerol synthase (n-C181)	cdpdodec11eg_c + glyc3p_c <=> cmp_c + h_c + pgp181_c	(-1000.0, 1000.0)	0	0	0	0	0	0	0	0	NF	0	0	0	0	0	0	0	NF	0	0	0	0	0	NF	NF	0	0	0	0	NF	0	NF	NF	0	0	0	0
PHEt2r	TRANS-RXNBWI-115637.ce.maizeexp.PHE_PHE	h_e + phe__L_e <=> h_c + phe__L_c	(-1000.0, 1000.0)	0	0	0.00408825	0.00796685	0	0	0.00793149	0.00887831	NF	0	5.30717e-05	0.00894046	0	0	0.0661739	0.0768586	NF	0.0055207	0	0	0.0073951	0.0130226	NF	NF	0.00760036	0.0110656	0.00208397	0.00391051	NF	0.000873037	NF	NF	0	0	0.00170656	0.00204481
PHETA1	L-Phenylalanine2-oxoglutarate aminotransferase	akg_c + phe__L_c <=> glu__L_c + phpyr_c	(-1000.0, 1000.0)	-0.00133452	-0.00383275	0	0	-0.00680745	-0.00729554	0	0	NF	-0.00386619	0	4.40629e-19	-0.0136502	-0.0136502	0	0	NF	0	-0.00509304	-0.00615848	0	0	NF	NF	0	0	1.24603e-18	4.32148e-19	NF	4.285e-18	NF	NF	-0.00084884	-0.000871019	-1.95156e-18	2.1684e-18
PHETRS	PHENYLALANINE--TRNA-LIGASE-RXN.d	atp_c + phe__L_c + trnaphe_c --> amp_c + phetrna_c + ppi_c	(0.0, 1000.0)	0.00133452	0.00383275	0.00408825	0.00796685	0.00680745	0.00729554	0.00793149	0.00887831	NF	0.00386619	5.30717e-05	0.00894046	0.0136502	0.0136502	0.0661739	0.0768586	NF	0.0055207	0.00509304	0.00615848	0.0073951	0.0130226	NF	NF	0.00760036	0.0110656	0.00208397	0.00391051	NF	0.000873037	NF	NF	0.00084884	0.000871019	0.00170656	0.00204481
PIabc	Orthophosphate-ABC transport	atp_c + h2o_c + pi_e --> adp_c + h_c + 2.0 pi_c	(0.0, 0.0)	0	0	0	0	0	0	0	0	NF	0	0	0	0	0	0	0	NF	0	0	0	0	0	NF	NF	0	0	0	0	NF	0	NF	NF	0	0	0	0
PIt2r	PIt6	h_c + pi_c <=> h_e + pi_e	(-1000.0, 1000.0)	-0.00876815	-0.0251821	-0.0268608	-0.0523442	-0.0447267	-0.0479335	-0.0521119	-0.0583328	NF	-0.0254019	-0.000348695	-0.0587411	-0.0896849	-0.0896849	-0.434779	-0.50498	NF	-0.0362724	-0.0334626	-0.0404627	-0.0485877	-0.0855616	NF	NF	-0.0499363	-0.0727039	-0.0136922	-0.025693	NF	-0.00573607	NF	NF	-0.00557709	-0.00572281	-0.0112125	-0.0134349
PIt7	PIt8	3.0 na1_e + pi_e <=> 3.0 na1_c + pi_c	(-1000.0, 1000.0)	0	0	0	0	0	0	0	0	NF	0	0	0	0	0	0	0	NF	0	0	0	0	0	NF	NF	0	0	0	0	NF	0	NF	NF	0	0	0	0
PMANM	D-Mannose 6-phosphate 1,6-phosphomutase	man6p_c <=> man1p_c	(-1000.0, 1000.0)	0	0	0	0	0	0	0	0	NF	0	0	0	0	0	0	0	NF	0	0	0	0	0	NF	NF	0	0	0	0	NF	0	NF	NF	0	0	0	0
PNP	N-Ribosylnicotinamideorthophosphate ribosyltransferase	pi_c + rnam_c --> h_c + ncam_c + r1p_c	(0.0, 1000.0)	0	0	0	0	0	0	0	0	NF	0	0	0	0	0	0	0	NF	0	0	0	0	0	NF	NF	0	0	0	0	NF	0	NF	NF	0	0	0	0
PNTK	ATPpantothenate 4'-phosphotransferase	atp_c + pnto__R_c <=> 4ppan_c + adp_c + 2.0 h_c	(-1000.0, 1000.0)	0	0	0	0	0	0	0	0	NF	0	0	0	0	1.93626e-17	0	0	NF	0	0	0	0	-9.66812e-16	NF	NF	0	0	2.60209e-18	0	NF	0	NF	NF	0	0	0	0
POR_syn	pyruvate:ferredoxin 2-oxidoreductase (CoA-acetylating)	accoa_c + co2_c + 2.0 fdxrd_c + h_c --> coa_c + 2.0 fdxox_c + pyr_c	(0.0, 1000.0)	0.291473	1.56861	0	1.41565	1.48681	0.748041	0	0.354747	NF	1.59103	0	1.88096	1.3996	1.3996	0.29294	0.917173	NF	0	0.52221	0.631453	0	0	NF	NF	0	0	0	0	NF	0	NF	NF	0.0870349	0.089309	0	0
PPA	Pyrophosphate phosphohydrolase	h2o_c + ppi_c --> h_c + 2.0 pi_c	(0.0, 1000.0)	0	0	0	0	0	0	0	0	NF	0	0	0	1.58172	0	6.82085	0.0623411	NF	0	0.590161	0	0	0	NF	NF	0	0	0	0	NF	0	NF	NF	0.0983601	0.10093	0.168558	0.0574539
PPBNGS	5-Aminolevulinate hydro-lyase(adding 5-aminolevulinate and	2.0 5aop_c --> 2.0 h2o_c + h_c + ppbng_c	(0.0, 1000.0)	0	0	0	0	0	0	0	0	NF	0	0	0	0	0	0	0	NF	0	0	0	0	0	NF	NF	0	0	0	0	NF	0	NF	NF	0	0	0	0
PPCDC	N-[(R)-4'-Phosphopantothenoyl]-L-cysteine carboxy-lyase	4ppcys_c + h_c --> co2_c + pan4p_c	(0.0, 1000.0)	0	0	0	0	0	0	0	0	NF	0	0	0	0	1.93626e-17	0	0	NF	0	0	0	0	-9.66812e-16	NF	NF	0	0	2.60209e-18	0	NF	0	NF	NF	0	0	0	0
PPDK	ATPpyruvate,orthophosphate phosphotransferase	atp_c + pi_c + pyr_c --> amp_c + h_c + pep_c + ppi_c	(0.0, 1000.0)	0.0432006	0.124072	0.101243	0.197294	0.220368	0.236168	0.196419	0.219866	NF	0.125155	0.00131429	0.221405	0.441877	0.441877	1.63876	1.90336	NF	0.136717	0.16487	0.19936	0.183135	0.322497	NF	NF	0.188219	0.274034	0.0516083	0.0968415	NF	0.0216203	NF	NF	0.0274783	0.0281963	0.042262	0.0506386
PPItex	phosphate ABC transporter permease protein	h_c + ppi_c --> h_e + ppi_e	(0.0, 1000.0)	0	0	0	0	0	0	0	0	NF	0	0	0	0	0	0	0	NF	0	0	0	0	0	NF	NF	0	0	0	0	NF	0	NF	NF	0	0	0	0
PPM	D-Ribose 1,5-phosphomutase	r1p_c <=> r5p_c	(-1000.0, 1000.0)	-3.31311e-16	4.38996e-18	-3.71787e-18	1.30104e-18	2.19828e-18	1.14535e-15	-3.46945e-18	2.66367e-18	NF	-4.23324e-18	1.2435e-15	-2.05794e-17	1.95073e-16	1.06243e-16	0	0	NF	0	-2.56005e-18	-1.73472e-18	1.90659e-17	-2.08167e-17	NF	NF	1.249e-16	0	-1.03256e-16	-2.10449e-16	NF	1.51401e-16	NF	NF	0	-5.42101e-20	0	-1.0842e-18
PPM2	2-Deoxy-D-ribose 1-phosphate 1,5-phosphomutase	2dr1p_c <=> 2dr5p_c	(-1000.0, 1000.0)	-1.75599e-18	-4.38996e-18	9.98477e-21	-1.30104e-18	-1.73472e-18	2.0383e-17	3.46945e-18	0	NF	-2.35922e-16	-1.44891e-20	1.16226e-16	-8.32667e-17	-3.20168e-17	0	0	NF	0	-9.41087e-18	1.73472e-18	-1.90659e-17	0	NF	NF	-4.74963e-16	0	1.00319e-16	0	NF	0	NF	NF	0	5.42101e-20	0	1.0842e-18
PPNCL2	phosphopantothenate-cysteine ligase	4ppan_c + ctp_c + cys__L_c --> 4ppcys_c + cmp_c + h_c + ppi_c	(0.0, 1000.0)	0	0	0	0	0	0	0	0	NF	0	0	0	0	1.93626e-17	0	0	NF	0	0	0	0	0	NF	NF	0	0	2.60209e-18	0	NF	0	NF	NF	0	0	0	0
PPNCL3	(R)-4'-PhosphopantothenateL-cysteine ligase	4ppan_c + atp_c + cys__L_c --> 4ppcys_c + amp_c + h_c + ppi_c	(0.0, 1000.0)	0	0	0	0	0	0	0	0	NF	0	0	0	0	0	0	0	NF	0	0	0	0	-9.66812e-16	NF	NF	0	0	0	0	NF	0	NF	NF	0	0	0	0
PPND	PrephenateNAD+ oxidoreductase(decarboxylating)	nad_c + pphn_c --> 34hpp_c + co2_c + nadh_c	(0.0, 1000.0)	0.000950868	0.00273089	0	0	0.00485042	0.00519818	0	0	NF	0.00275472	0	0	0.00972594	0.00972594	0	0	NF	0	0.00362887	0.00438801	0	0	NF	NF	0	0	0	0	NF	0	NF	NF	0.000604812	0.000620614	-1.0842e-18	2.34297e-18
PPND2	PrephenateNADP+ oxidoreductase(decarboxylating)	nadp_c + pphn_c --> 34hpp_c + co2_c + nadph_c	(0.0, 0.0)	0	0	0	0	0	0	0	0	NF	0	0	0	0	0	0	0	NF	0	0	0	0	0	NF	NF	0	0	0	0	NF	0	NF	NF	0	0	0	0
PPNDH	Prephenate hydro-lyase (decarboxylating)	h_c + pphn_c --> co2_c + h2o_c + phpyr_c	(0.0, 1000.0)	0.00133452	0.00383275	0	0	0.00680745	0.00729554	0	0	NF	0.00386619	0	-4.40629e-19	0.0136502	0.0136502	0	0	NF	0	0.00509304	0.00615848	0	0	NF	NF	0	0	2.16516e-19	-1.19262e-18	NF	0	NF	NF	0.00084884	0.000871019	0	0
PPTT	PPTT	ipdp_c + pendp_c --> hexdp_c + ppi_c	(0.0, 1000.0)	0	0	0	0	0	0	0	0	NF	0	0	0	0	0	0	0	NF	0	0	0	0	0	NF	NF	0	0	0	0	NF	0	NF	NF	0	0	0	0
PRAGSr	5-Phospho-D-ribosylamineglycine ligase (ADP-forming)	atp_c + gly_c + pram_c --> adp_c + gar_c + 2.0 h_c + pi_c	(0.0, 1000.0)	0.00246349	0.00707515	0.00754679	0.0147066	0.0125664	0.0134674	0.0146413	0.0163891	NF	0.00713688	9.7969e-05	0.0165039	0.0251978	0.0251978	0.122155	0.141879	NF	0.0101911	0.00940161	0.0113684	0.0136512	0.0240393	NF	NF	0.0140301	0.0204268	0.00384695	0.0072187	NF	0.0016116	NF	NF	0.00156694	0.00160788	0.00315027	0.00377467
PRAIi	N-(5-Phospho-beta-D-ribosyl)anthranilate ketol-isomerase	pran_c <=> 2cpr5p_c	(-1000.0, 1000.0)	0.000329634	0.000946709	0	0	0.00168148	0.00180204	0	0	NF	0.00095497	-6.55214e-16	4.40629e-19	0.00337166	0.00337166	0	0	NF	0	0.00125801	0.00152118	0	0	NF	NF	0	0	0	4.32148e-19	NF	8.11974e-19	NF	NF	0.000209668	0.000215146	-9.31113e-20	1.91088e-19
PRAIS	2-(Formamido)-N1-(5-phosphoribosyl)acetamidine cyclo-ligase	atp_c + fpram_c <=> adp_c + air_c + h_c + pi_c	(-1000.0, 1000.0)	0.00246349	0.00707515	0.00754679	0.0147066	0.0125664	0.0134674	0.0146413	0.0163891	NF	0.00713688	9.7969e-05	0.0165039	0.0251978	0.0251978	0.122155	0.141879	NF	0.0101911	0.00940161	0.0113684	0.0136512	0.0240393	NF	NF	0.0140301	0.0204268	0.00384695	0.0072187	NF	0.0016116	NF	NF	0.00156694	0.00160788	0.00315027	0.00377467
PRAMPC	1-(5-phospho-D-ribosyl)-AMP 1,6-hydrolase	h2o_c + prbamp_c <=> prfp_c	(-1000.0, 1000.0)	0.000729274	0.00209448	0	0	0.00372006	0.00398678	0	0	NF	0.00211275	0	0	0.00745938	0.00745938	0	0	NF	0	0.00278319	0.00336541	0	0	NF	NF	0	0	0	0	NF	-5.40611e-20	NF	NF	0.000463864	0.000475984	-1.0842e-19	-5.88291e-19
PRASCSi	1-(5-Phosphoribosyl)-5-amino-4-carboxyimidazoleL-aspartate ligase	5aizc_c + asp__L_c + atp_c --> 25aics_c + adp_c + h_c + pi_c	(0.0, 1000.0)	0.00246349	0.00707515	0.00754679	0.0147066	0.0125664	0.0134674	0.0146413	0.0163891	NF	0.00713688	9.7969e-05	0.0165039	0.0251978	0.0251978	0.122155	0.141879	NF	0.0101911	0.00940161	0.0113684	0.0136512	0.0240393	NF	NF	0.0140301	0.0204268	0.00384695	0.0072187	NF	0.0016116	NF	NF	0.00156694	0.00160788	0.00315027	0.00377467
PRATPP	Phosphoribosyl-ATP pyrophosphohydrolase	h2o_c + prbatp_c --> h_c + ppi_c + prbamp_c	(0.0, 1000.0)	0.000729274	0.00209448	0	0	0.00372006	0.00398678	0	0	NF	0.00211275	0	0	0.00745938	0.00745938	0	0	NF	0	0.00278319	0.00336541	0	0	NF	NF	0	0	0	0	NF	-5.40611e-20	NF	NF	0.000463864	0.000475984	-1.0842e-19	-5.88291e-19
PRFGS	5'-PhosphoribosylformylglycinamideL-glutamine amido-ligase	atp_c + fgam_c + gln__L_c + h2o_c --> adp_c + fpram_c + glu__L_c + h_c + pi_c	(0.0, 1000.0)	0.00246349	0.00707515	0.00754679	0.0147066	0.0125664	0.0134674	0.0146413	0.0163891	NF	0.00713688	9.7969e-05	0.0165039	0.0251978	0.0251978	0.122155	0.141879	NF	0.0101911	0.00940161	0.0113684	0.0136512	0.0240393	NF	NF	0.0140301	0.0204268	0.00384695	0.0072187	NF	0.0016116	NF	NF	0.00156694	0.00160788	0.00315027	0.00377467
PRMICI	N-(5'-Phospho-D-ribosylformimino)-5-amino-1-	prfp_c <=> prlp_c	(-1000.0, 1000.0)	0.000729274	0.00209448	0	1.99009e-18	0.00372006	0.00398678	0	0	NF	0.00211275	0	0	0.00745938	0.00745938	0	0	NF	-1.99009e-18	0.00278319	0.00336541	0	0	NF	NF	0	0	0	0	NF	-5.40611e-20	NF	NF	0.000463864	0.000475984	-1.0842e-19	-5.88291e-19
PRO1x	L-ProlineNAD+ 5-oxidoreductase	1pyr5c_c + 2.0 h_c + nadh_c --> nad_c + pro__L_c	(0.0, 1000.0)	0.156925	0.00656522	2.76586	6.93889e-18	0.0116607	0.0124967	0	0	NF	0.00662251	2.13976	0	0.0233817	0.0233817	0	0	NF	1.17614e-15	0.00872401	0.010549	0	0	NF	NF	10.8053	11.1724	5.2208	5.41433	NF	3.52044	NF	NF	0.001454	0.00149199	-6.93889e-18	8.67362e-19
PROabc	nonpolar-amino-acid-transporting ATPase	atp_c + h2o_c + pro__L_e --> adp_c + h_c + pi_c + pro__L_c	(0.0, 0.0)	0	0	0	0	0	0	0	0	NF	0	0	0	0	0	0	0	NF	0	0	0	0	0	NF	NF	0	0	0	0	NF	0	NF	NF	0	0	0	0
PROt2r	TRANS-RXNBWI-115637.ce.maizeexp.PRO_PRO	h_e + pro__L_e <=> h_c + pro__L_c	(-1000.0, 1000.0)	-0.154639	0	-2.75885	0.0136466	0	0	0.0135861	0.0152079	NF	0	-2.13967	0.0153144	0	0	0.113351	0.131653	NF	0.00945656	9.04311e-15	0	0.0126673	0.0223067	NF	NF	-10.7923	-11.1535	-5.21723	-5.40763	NF	-3.51894	NF	NF	0	0	0.00292322	0.00350262
PROTRS	PROLINE--TRNA-LIGASE-RXN.d	atp_c + pro__L_c + trnapro_c --> amp_c + ppi_c + protrna_c	(0.0, 1000.0)	0.00228594	0.00656522	0.00700288	0.0136466	0.0116607	0.0124967	0.0135861	0.0152079	NF	0.00662251	9.09081e-05	0.0153144	0.0233817	0.0233817	0.113351	0.131653	NF	0.00945656	0.00872401	0.010549	0.0126673	0.0223067	NF	NF	0.0130189	0.0189546	0.00356969	0.00669843	NF	0.00149545	NF	NF	0.001454	0.00149199	0.00292322	0.00350262
PRPPS	ATPD-ribose-5-phosphate pyrophosphotransferase	atp_c + r5p_c <=> amp_c + h_c + prpp_c	(-1000.0, 1000.0)	0.00619293	0.0177861	0.0157279	0.0306492	0.0315904	0.0338554	0.0305131	0.0341557	NF	0.0179413	0.000204172	0.0343948	0.0633444	0.0633444	0.254577	0.295682	NF	0.0212386	0.0236346	0.0285788	0.0284496	0.050099	NF	NF	0.0292393	0.0425704	0.00801722	0.0150441	NF	0.00335865	NF	NF	0.00393909	0.00404202	0.00656529	0.00786658
PSCVT	Phosphoenolpyruvate3-phosphoshikimate	pep_c + skm5p_c <=> 3psme_c + pi_c	(-1000.0, 1000.0)	0.00261502	0.00751035	0	0	0.0133393	0.0142958	0	0	NF	0.00757588	-6.55214e-16	0	0.0267478	0.0267478	0	0	NF	0	0.00997992	0.0120677	0	0	NF	NF	0	0	-1.24603e-18	0	NF	4.06476e-20	NF	NF	0.00166332	0.00170678	0	0
PSD140	Phosphatidylserine decarboxylase (n-C14:0)	h_c + ps140_c --> co2_c + pe140_c	(0.0, 1000.0)	0	0	0	0	0	0	0	0	NF	0	0	0	0	0	0	0	NF	0	0	0	0	0	NF	NF	0	0	0	0	NF	0	NF	NF	0	0	0	0
PSD160	Phosphatidylserine decarboxylase (n-C16:0)	h_c + ps160_c --> co2_c + pe160_c	(0.0, 1000.0)	0	0	0	0	0	0	0	0	NF	0	0	0	0	0	0	0	NF	0	0	0	0	0	NF	NF	0	0	0	0	NF	0	NF	NF	0	0	0	0
PSD180	Phosphatidylserine decarboxylase (n-C18:0)	h_c + ps180_c --> co2_c + pe180_c	(0.0, 1000.0)	0	0	0	0	0	0	0	0	NF	0	0	0	0	0	0	0	NF	0	0	0	0	0	NF	NF	0	0	0	0	NF	0	NF	NF	0	0	0	0
PSERT	3-Phosphoserine2-oxoglutarate aminotransferase	akg_c + pser__L_c <=> 3php_c + glu__L_c	(-1000.0, 1000.0)	0	0	0	0	0	0	0	0	NF	0	0	0	0	0	0	0	NF	0	0	0	0	0	NF	NF	0	0	0	0	NF	0	NF	NF	0	0	0	0
PSSA140	Phosphatidylserine syntase (n-C14:0)	cdpdtdecg_c + ser__L_c --> cmp_c + h_c + ps140_c	(0.0, 1000.0)	0	0	0	0	0	0	0	0	NF	0	0	0	0	0	0	0	NF	0	0	0	0	0	NF	NF	0	0	0	0	NF	0	NF	NF	0	0	0	0
PSSA160	Phosphatidylserine syntase (n-C16:0)	cdpdhdecg_c + ser__L_c --> cmp_c + h_c + ps160_c	(0.0, 1000.0)	0	0	0	0	0	0	0	0	NF	0	0	0	0	0	0	0	NF	0	0	0	0	0	NF	NF	0	0	0	0	NF	0	NF	NF	0	0	0	0
PSSA180	Phosphatidylserine syntase (n-C18:0)	cdpdodecg_c + ser__L_c --> cmp_c + h_c + ps180_c	(0.0, 1000.0)	0	0	0	0	0	0	0	0	NF	0	0	0	0	0	0	0	NF	0	0	0	0	0	NF	NF	0	0	0	0	NF	0	NF	NF	0	0	0	0
PTAr	acetyl-CoA:phosphate acetyltransferase	accoa_c + pi_c --> actp_c + coa_c	(0.0, 0.0)	0	0	0	0	0	0	0	0	NF	0	0	0	0	0	0	0	NF	0	0	0	0	0	NF	NF	0	0	0	0	NF	0	NF	NF	0	0	0	0
PTPATi	ATPpantetheine-4'-phosphate adenylyltransferase	atp_c + 2.0 h_c + pan4p_c <=> dpcoa_c + ppi_c	(-1000.0, 1000.0)	0	0	0	0	0	0	0	0	NF	0	0	0	0	1.93626e-17	0	0	NF	0	0	0	0	-9.66812e-16	NF	NF	0	0	2.60209e-18	0	NF	0	NF	NF	0	0	0	0
PUNP1	Adenosineorthophosphate ribosyltransferase	adn_c + pi_c --> ade_c + r1p_c	(0.0, 1000.0)	8.67362e-19	1.84343e-18	0	1.30104e-18	4.63561e-19	4.75216e-18	-3.46945e-18	0	NF	0	3.38813e-21	-2.86229e-17	3.54727e-17	0	0	0	NF	0	-4.33681e-18	-1.73472e-18	1.48925e-17	0	NF	NF	1.249e-16	0	8.50384e-17	0	NF	0	NF	NF	0	-5.42101e-20	0	-1.0842e-18
PUNP2	Deoxyadenosineorthophosphate ribosyltransferase	dad_2_c + pi_c --> 2dr1p_c + ade_c	(0.0, 1000.0)	-8.67362e-19	-1.0842e-18	0	-1.30104e-18	-4.33681e-19	2.0383e-17	3.46945e-18	0	NF	-2.42861e-17	-3.38813e-21	2.86229e-17	-3.38271e-17	0	0	0	NF	0	8.23994e-18	1.73472e-18	-1.48925e-17	0	NF	NF	-1.249e-16	0	-2.81343e-16	0	NF	0	NF	NF	0	5.42101e-20	0	1.0842e-18
PUNP2_1	S-methyl-5-thioadenosine phosphorylase	dad_5_c + pi_c --> 5dr1p_c + ade_c	(0.0, 1000.0)	0	0	0	0	0	0	0	0	NF	2.42861e-17	0	0	0	0	0	0	NF	0	0	0	0	0	NF	NF	0	0	0	0	NF	0	NF	NF	0	0	0	0
PUNP3	guanosineorthophosphate ribosyltransferase	gsn_c + pi_c --> gua_c + r1p_c	(0.0, 1000.0)	0	3.03577e-18	0	0	1.73472e-18	0	0	2.66367e-18	NF	0	0	0	0	3.41741e-16	0	0	NF	0	-4.77049e-18	0	4.17336e-18	8.67362e-18	NF	NF	0	0	0	0	NF	0	NF	NF	0	0	0	0
PUNP4	Deoxyguanosineorthophosphate ribosyltransferase	dgsn_c + pi_c --> 2dr1p_c + gua_c	(0.0, 1000.0)	0	0	9.98477e-21	0	0	0	0	0	NF	0	0	0	0	0	0	0	NF	0	0	0	0	0	NF	NF	0	0	0	0	NF	0	NF	NF	0	0	0	0
PUNP5	inosineorthophosphate ribosyltransferase	ins_c + pi_c --> hxan_c + r1p_c	(0.0, 1000.0)	0	0	0	0	0	0	0	0	NF	0	0	0	0	0	0	0	NF	0	0	0	0	0	NF	NF	0	0	0	0	NF	0	NF	NF	0	0	0	0
PUNP6	Deoxyinosineorthophosphate ribosyltransferase	din_c + pi_c --> 2dr1p_c + hxan_c	(0.0, 1000.0)	0	0	0	0	0	0	0	0	NF	0	0	0	0	0	0	0	NF	0	0	0	0	0	NF	NF	0	0	0	0	NF	0	NF	NF	0	0	0	0
PUNP7	Xanthosineorthophosphate ribosyltransferase	pi_c + xtsn_c --> r1p_c + xan_c	(0.0, 1000.0)	0	0	0	0	0	0	0	0	NF	0	0	0	0	0	0	0	NF	0	0	0	0	0	NF	NF	0	0	0	0	NF	0	NF	NF	0	0	0	0
PYDXS	Pyridoxal 5-phosphate synthase	g3p_c + gln__L_c + ru5p__D_c --> glu__L_c + 3.0 h2o_c + h_c + pi_c + pydx5p_c	(0.0, 1000.0)	0	0	0	0	0	0	0	0	NF	0	0	0	0	0	0	0	NF	0	0	0	0	0	NF	NF	0	0	0	0	NF	0	NF	NF	0	0	0	0
PYK	ATPpyruvate O2-phosphotransferase	atp_c + pyr_c --> adp_c + h_c + pep_c	(0.0, 0.0)	0	0	0	0	0	0	0	0	NF	0	0	0	0	0	0	0	NF	0	0	0	0	0	NF	NF	0	0	0	0	NF	0	NF	NF	0	0	0	0
PYNP1	Cytidineorthophosphate alpha-D-ribosyltransferase	cytd_c + pi_c --> csn_c + r1p_c	(0.0, 1000.0)	0	0	0	0	0	0	0	0	NF	0	0	0	0	0	0	0	NF	0	0	0	0	0	NF	NF	0	0	0	0	NF	0	NF	NF	0	0	0	0
PYNP2r	Uridineorthophosphate ribosyltransferase	pi_c + uri_c --> r1p_c + ura_c	(0.0, 1000.0)	8.67362e-19	2.1684e-19	0	0	0	0	0	0	NF	1.35525e-16	0	-8.84709e-17	5.55112e-17	-3.09724e-16	0	0	NF	0	0	0	0	0	NF	NF	0	0	0	0	NF	0	NF	NF	0	0	0	0
PYRt	pyruvate transport	pyr_e <=> pyr_c	(-1000.0, 1000.0)	0	0	0	0	0	0	0	0	NF	0	0	0	0	0	0	0	NF	0	0	0	0	0	NF	NF	0	0	0	0	NF	0	NF	NF	0	0	0	0
QULNS	glycerone phosphate:iminosuccinate alkyltransferase (cyclizing)	dhap_c + iasp_c --> 2.0 h2o_c + pi_c + quln_c	(0.0, 0.0)	0	0	0	0	0	0	0	0	NF	0	0	0	0	0	0	0	NF	0	0	0	0	0	NF	NF	0	0	0	0	NF	0	NF	NF	0	0	0	0
r0407	Sedoheptulose 1,7-bisphosphate D-glyceraldehyde-3-phosphate-lyase	HC00361_c <=> dhap_c + e4p_c	(-1000.0, 1000.0)	0	0	0	0	0	0	0	0	NF	0	0	0	0	0	0	0	NF	0	0	0	0	0	NF	NF	0	0	0	0	NF	0	NF	NF	0	0	0	0
R05224	Hydrogenobyrinate = Hydrogenobyrinate a,c diamide	2.0 atp_c + 2.0 gln__L_c + 2.0 h2o_c + hgbyr_c <=> 2.0 adp_c + 2.0 glu__L_c + 3.0 h_c + hgbam_c + 2.0 pi_c	(-1000.0, 1000.0)	0	0	0	0	0	0	0	0	NF	0	0	0	0	0	0	0	NF	0	0	0	0	0	NF	NF	0	0	0	0	NF	0	NF	NF	0	0	0	0
r1106	Riboflavin permease	ribflv_e <=> ribflv_c	(-1000.0, 1000.0)	0	0	0	0	0	0	0	0	NF	0	0	0	0	0	0	0	NF	0	0	0	0	0	NF	NF	0	0	0	0	NF	0	NF	NF	0	0	0	0
RBFK	ATPriboflavin 5'-phosphotransferase	atp_c + ribflv_c <=> adp_c + fmn_c + h_c	(-1000.0, 1000.0)	0	0	0	0	0	0	0	0	NF	0	0	0	0	0	0	0	NF	0	0	0	0	0	NF	NF	0	0	0	0	NF	0	NF	NF	0	0	0	0
RBFSa	6,7-Dimethyl-8-(1-D-ribityl)lumazine6,7-dimethyl-8-(1-D-ribityl)	4r5au_c + db4p_c <=> dmlz_c + 2.0 h2o_c + pi_c	(-1000.0, 1000.0)	1.1241e-16	0	0	0	0	0	0	0	NF	0	0	1.39461e-17	0	0	0	0	NF	0	2.47198e-17	0	0	0	NF	NF	0	0	0	0	NF	0	NF	NF	0	0	0	0
RBFSb	6,7-Dimethyl-8-(1-D-ribityl)lumazine6,7-dimethyl-8-(1-D-ribityl)	2.0 dmlz_c --> 4r5au_c + ribflv_c	(0.0, 1000.0)	5.6205e-17	0	0	0	0	0	0	0	NF	0	0	6.97306e-18	0	0	0	0	NF	0	1.23599e-17	0	0	0	NF	NF	0	0	0	0	NF	0	NF	NF	0	0	0	0
RDase0	RDHase0	cf_p + mql8_i --> cl_p + dcm_p + h_p + mqn8_i	(0.0, 1000.0)	10	10	10	10	10	10	10	10	NF	10	10	10	10	10	10	10	NF	10	10	10	10	10	NF	NF	0	0	0	0	NF	0	NF	NF	0	0	0	0
RNDR3	2'-Deoxycytidine diphosphate:oxidized-thioredoxin 2'-oxidoreductase	cdp_c + trdrd_c --> dcdp_c + h2o_c + trdox_c	(0.0, 1000.0)	0.000876176	0	0.00164695	0.00523061	0.00274238	0	0.0052074	0.00582903	NF	0	0	0.00586983	0.00549896	0	0	0.0309625	NF	0.0036246	0	0	0.00485523	0.00524615	NF	NF	0.00498999	0.0072651	0.00136822	0.00256743	NF	0.00057319	NF	NF	0.000557303	0.000571865	0.00112044	0.00134252
RNDR4	2'-Deoxyuridine 5'-diphosphate:oxidized-thioredoxin 2'-oxidoreductase	trdrd_c + udp_c --> dudp_c + h2o_c + trdox_c	(0.0, 1000.0)	0	0	0	0	0	0	0	-1.78917e-19	NF	0	0	0	0	0	0	0	NF	0	0	0	0	0	NF	NF	0	0	0	0	NF	0	NF	NF	0	0	0	0
RNTR1	Ribonucleotide reductase ATP	atp_c + trdrd_c --> datp_c + h2o_c + trdox_c	(0.0, 1000.0)	0.000537612	0.00154402	0.00164695	0.00320945	0.00274238	0.00293901	0.0031952	0.00357663	NF	0.0015575	2.13799e-05	0.00360167	0.00549896	0.00549896	0.0266582	0.0309625	NF	0.00222401	0.00205173	0.00248094	0.00297912	0.00524615	NF	NF	0.00306181	0.00445779	0.000839528	0.00157535	NF	0.000351703	NF	NF	0.000341955	0.00035089	0.000687489	0.000823754
RNTR2	Ribonucleotide reductase GTP	gtp_c + trdrd_c --> dgtp_c + h2o_c + trdox_c	(0.0, 1000.0)	0.000338564	0.000972356	0.00103718	0.00202116	0.00172703	0.00185086	0.00201219	0.0022524	NF	0.000980841	1.34641e-05	0.00226817	0.003463	0.003463	0.0167881	0.0194988	NF	0.00140058	0.00129209	0.00156239	0.00187611	0.00330379	NF	NF	0.00192819	0.00280731	0.000528697	0.000992084	NF	0.000221487	NF	NF	0.000215348	0.000220975	0.000432949	0.000518763
RNTR3	Ribonucleotide reductase CTP	ctp_c + trdrd_c --> dctp_c + h2o_c + trdox_c	(0.0, 1000.0)	0	0.00251638	0.00103718	0	0.00172703	0.00478986	0	0	NF	0.00253834	3.48441e-05	0	0.003463	0.00896196	0.0434463	0.0194988	NF	0	0.00334382	0.00404333	0	0.00330379	NF	NF	0	0	0	0	NF	0	NF	NF	0	0	0	0
RNTR4	Ribonucleotide reductase UTP	trdrd_c + utp_c --> dutp_c + h2o_c + trdox_c	(0.0, 1000.0)	0	0	0	0	0	0	0	1.78917e-19	NF	0	0	0	3.41166e-17	-1.23774e-16	0	0	NF	0	0	0	0	0	NF	NF	0	0	0	0	NF	0	NF	NF	0	0	0	0
RPE	D-Ribulose-5-phosphate 3-epimerase	ru5p__D_c <=> xu5p__D_c	(-1000.0, 1000.0)	-0.0050003	-0.0143609	-0.0104852	-0.0204328	-0.0255067	-0.0273355	-0.0203421	-0.0227704	NF	-0.0144862	-0.000136114	-0.0229298	-0.0511455	-0.0511455	-0.169718	-0.197121	NF	-0.0141591	-0.019083	-0.0230751	-0.0189664	-0.0333993	NF	NF	-0.0194928	-0.0283803	-0.00534481	-0.0100294	NF	-0.0022391	NF	NF	-0.0031805	-0.0032636	-0.00437686	-0.00524439
RPI	D-Ribose-5-phosphate ketol-isomerase	r5p_c <=> ru5p__D_c	(-1000.0, 1000.0)	-0.0050003	-0.0143609	-0.0104852	-0.0204328	-0.0255067	-0.0273355	-0.0203421	-0.0227704	NF	-0.0144862	-0.000136114	-0.0229298	-0.0511455	-0.0511455	-0.169718	-0.197121	NF	-0.0141591	-0.019083	-0.0230751	-0.0189664	-0.0333993	NF	NF	-0.0194928	-0.0283803	-0.00534481	-0.0100294	NF	-0.0022391	NF	NF	-0.0031805	-0.0032636	-0.00437686	-0.00524439
rxn00863	L-HistidinalNAD+ oxidoreductase	h2o_c + histda_c + nad_c --> 2.0 h_c + his__L_c + nadh_c	(0.0, 1000.0)	0.000729274	0.00209448	0	1.99009e-18	0.00372006	0.00398678	0	0	NF	0.00211275	0	0	0.00745938	0.00745938	0	0	NF	-1.99009e-18	0.00278319	0.00336541	0	0	NF	NF	0	0	0	0	NF	-5.40611e-20	NF	NF	0.000463864	0.000475984	-1.0842e-19	-5.88291e-19
rxn01200	Sedoheptulose-7-phosphateD-glyceraldehyde-3-phosphate	g3p_c + s7p_c <=> r5p_c + xu5p__D_c	(-1000.0, 1000.0)	0.00119264	0.00342525	0.00524262	0.0102164	0.00608369	0.00651988	0.010171	0.0113852	NF	0.00345514	6.80572e-05	0.0114649	0.0121989	0.0121989	0.084859	0.0985606	NF	0.00707954	0.00455155	0.00550371	0.0094832	0.0166997	NF	NF	0.00974642	0.0141901	0.00267241	0.00501469	NF	0.00111955	NF	NF	0.000758592	0.000778412	0.00218843	0.00262219
rxn01210	10-FormyltetrahydrofolateL-glutamate ligase (ADP-forming)	10fthf_c + atp_c + glu__L_c --> 10fthfglu__L_c + adp_c + pi_c	(0.0, 1000.0)	0	0	0	0	0	0	0	0	NF	0	0	0	0	0	0	0	NF	0	0	0	0	0	NF	NF	0	0	0	0	NF	0	NF	NF	0	0	0	0
rxn01270	L-Aspartate2-oxoglutarate aminotransferase	Largn_c + oaa_c <=> asp__L_c + pphn_c	(-1000.0, 1000.0)	0	0	0	0	0	0	0	0	NF	0	0	0	0	0	0	0	NF	0	0	0	0	0	NF	NF	0	0	0	0	NF	0	NF	NF	0	0	0	0
rxn02159	L-HistidinolNAD+ oxidoreductase	histd_c + nad_c <=> h_c + histda_c + nadh_c	(-1000.0, 1000.0)	0.000729274	0.00209448	0	1.99009e-18	0.00372006	0.00398678	0	0	NF	0.00211275	0	0	0.00745938	0.00745938	0	0	NF	-1.99009e-18	0.00278319	0.00336541	0	0	NF	NF	0	0	0	0	NF	-5.40611e-20	NF	NF	0.000463864	0.000475984	-1.0842e-19	-5.88291e-19
rxn02475	2,5-Diamino-6-hydroxy-4-(5-phosphoribosylamino)-pyrimidine	25drapp_c + h2o_c + h_c --> 5apru_c + nh4_c	(0.0, 1000.0)	0	0	0	0	0	0	0	0	NF	0	1.35525e-20	0	0	1.82146e-17	0	0	NF	0	0	0	0	0	NF	NF	0	0	0	0	NF	0	NF	NF	0	0	0	0
rxn03194	(S)-2-Aceto-2-hydroxybutanoate pyruvate-lyase (carboxylating)	2ahethmpp_c + 2obut_c --> 2ahbut_c + thmpp_c	(0.0, 0.0)	0	0	0	0	0	0	0	0	NF	0	0	0	0	0	0	0	NF	0	0	0	0	0	NF	NF	0	0	0	0	NF	0	NF	NF	0	0	0	0
rxn03436	(S)-2-Aceto-2-hydroxybutanoateNADP+ oxidoreductase (isomerizing)	2ahbut_c <=> 3hmop_c	(-1000.0, 1000.0)	0.00263101	0.00755626	0	0	0.0134209	0.0143832	0	0	NF	0.00762219	0	0	0.0269113	0.0269113	0	0	NF	0	0.0100409	0.0121414	0	0	NF	NF	0	0	0	0	NF	0	NF	NF	0.00167349	0.00171721	-1.73472e-18	8.67362e-19
rxn03852	UDP-N-acetyl-D-mannosamineN-acetyl-beta-D-	uacmam_c + unaga_c <=> nacetlbdgl_c + udp_c	(-1000.0, 1000.0)	0	0	0	0	-5.20417e-18	0	0	0	NF	0	0	0	0	-1.56125e-17	0	0	NF	0	0	0	6.93889e-18	5.20417e-18	NF	NF	0	0	0	0	NF	0	NF	NF	0	0	0	0
rxn04045	sirohydrochlorin cobalt-lyase	cobalt2_c + scl_c <=> copre2_c	(-1000.0, 1000.0)	1.0842e-19	3.65918e-19	-2.05276e-17	0	0	0	-2.96349e-18	0	NF	2.73874e-20	-4.51751e-21	0	0	0	0	0	NF	-1.02927e-16	-2.1684e-18	0	0	0	NF	NF	-1.77293e-16	0	1.41731e-17	0	NF	0	NF	NF	0	0	0	0
rxn05024	4-(2-carboxyphenyl)-4-oxobutanoyl-CoA dehydratase (cyclizing)	h_c + sbzcoa_c --> 14dhncoa_c + h2o_c	(0.0, 1000.0)	0	0	0	0	0	0	0	0	NF	0	0	0	0	0	0	0	NF	0	0	0	0	0	NF	NF	0	0	0	0	NF	0	NF	NF	0	0	0	0
rxn05187	Vitamin ABC transport	atp_c + b12_e + h2o_c --> adp_c + b12_c + h_c + pi_c	(0.0, 1000.0)	0	0	0	0	0	0	0	0	NF	0	0	0	0	0	0	0	NF	0	0	0	0	0	NF	NF	0	0	0	0	NF	0	NF	NF	0	0	0	0
rxn05229	NCAIR synthetase and NCAIR mutase	air_c + atp_c + h2co3_c --> 5aizc_c + adp_c + h_c + pi_c	(0.0, 1000.0)	0.00246349	0.00707515	0.00754679	0.0147066	0.0125664	0.0134674	0.0146413	0.0163891	NF	0.00713688	9.7969e-05	0.0165039	0.0251978	0.0251978	0.122155	0.141879	NF	0.0101911	0.00940161	0.0113684	0.0136512	0.0240393	NF	NF	0.0140301	0.0204268	0.00384695	0.0072187	NF	0.0016116	NF	NF	0.00156694	0.00160788	0.00315027	0.00377467
rxn05323	Tetradecanoyl-[acyl-carrier protein]:malonyl-CoA C-acyltransferase(decarboxylating, oxoacyl- and enoyl-reducing)	h_c + nadh_c + tmrs2eACP_c --> myrsACP_c + nad_c	(0.0, 1000.0)	0.00152701	0.00438557	0.00467793	0.00911597	0.00778934	0.00834783	0.00907551	0.0101589	NF	0.00442384	6.07266e-05	0.01023	0.015619	0.015619	0.0757187	0.0879445	NF	0.00631699	0.00582765	0.00704676	0.00846175	0.0149009	NF	NF	0.00869662	0.0126617	0.00238456	0.00447455	NF	0.000998962	NF	NF	0.000971274	0.000996652	0.00195271	0.00233975
rxn05358	2-methylbutanoyl-CoA[acyl-carrier-protein] transferase	2mbcoa_c + ACP_c <=> 2mbutACP_c + coa_c	(-1000.0, 1000.0)	0	0	0	0	0	0	0	0	NF	0	0	0	1.73472e-17	0	0	0	NF	0	0	0	0	0	NF	NF	0	0	0	0	NF	0	NF	NF	0	0	0	0
rxn05359	4-methyl-3-oxo-hexanoyl-ACPmalonyl-[acyl-carrier-protein] C-acyltransferase (decarboxylating)	2mbutACP_c + h_c + malACP_c --> 4m3ohexACP_c + ACP_c + co2_c	(0.0, 1000.0)	0	0	0	0	0	0	0	0	NF	0	0	0	1.73472e-17	0	0	0	NF	0	0	0	0	0	NF	NF	0	0	0	0	NF	0	NF	NF	0	0	0	0
rxn05360	4-methyl-3-oxo-hexanoyl-ACPNADP+ oxidoreductase	4m3ohexACP_c + h_c + nadph_c <=> 4m3hhexACP_c + nadp_c	(-1000.0, 1000.0)	0	0	0	0	0	0	0	0	NF	0	0	0	0	0	0	0	NF	0	0	0	0	0	NF	NF	0	0	0	0	NF	0	NF	NF	0	0	0	0
rxn05363	4-methyl-hexanoyl-ACPmalonyl-[acyl-carrier-protein] C-acyltransferase (decarboxylating)	4methexACP_c + h_c + malACP_c --> 6m3oACP_c + ACP_c + co2_c	(0.0, 1000.0)	0	0	0	0	0	0	0	0	NF	0	0	0	0	0	0	0	NF	0	0	0	0	0	NF	NF	0	0	0	0	NF	0	NF	NF	0	0	0	0
rxn05364	6-methyl-3-oxo-octanoyl-ACPNADP+ oxidoreductase	6m3oACP_c + h_c + nadph_c <=> 6m3hoACP_c + nadp_c	(-1000.0, 1000.0)	0	0	0	0	0	0	0	0	NF	0	0	0	0	0	0	0	NF	0	0	0	0	0	NF	NF	0	0	0	0	NF	0	NF	NF	0	0	0	0
rxn05367	6-methyl-octanoyl-ACPmalonyl-[acyl-carrier-protein] C-acyltransferase (decarboxylating)	6moACP_c + h_c + malACP_c --> 8m3odACP_c + ACP_c + co2_c	(0.0, 1000.0)	0	0	0	0	0	0	0	0	NF	0	0	0	0	0	0	0	NF	0	0	0	0	0	NF	NF	0	0	0	0	NF	0	NF	NF	0	0	0	0
rxn05371	8-methyl-decanoyl-ACPmalonyl-[acyl-carrier-protein] C-acyltransferase (decarboxylating)	8mdACP_c + h_c + malACP_c --> 10m3odACP_c + ACP_c + co2_c	(0.0, 1000.0)	0	0	0	0	0	0	0	0	NF	0	0	0	0	0	0	0	NF	0	0	0	0	0	NF	NF	0	0	0	0	NF	0	NF	NF	0	0	0	0
rxn05372	10-methyl-3-oxo-dodecanoyl-ACPNADP+ oxidoreductase	10m3odACP_c + h_c + nadph_c <=> 3hoddecACP_c + nadp_c	(-1000.0, 1000.0)	0	0	0	0	0	0	0	0	NF	0	0	0	0	0	0	0	NF	0	0	0	0	0	NF	NF	0	0	0	0	NF	0	NF	NF	0	0	0	0
rxn05375	10-methyl-dodecanoyl-ACPmalonyl-[acyl-carrier-protein] C-acyltransferase (decarboxylating)	10mdACP_c + h_c + malACP_c --> 123oxtACP_c + ACP_c + co2_c	(0.0, 1000.0)	0	0	0	0	0	0	0	0	NF	0	0	0	0	0	0	0	NF	0	0	0	0	0	NF	NF	0	0	0	0	NF	0	NF	NF	0	0	0	0
rxn05376	12-methyl-3-oxo-tetra-decanoyl-ACPNADP+ oxidoreductase	123oxtACP_c + h_c + nadph_c <=> 12m3htdACP_c + nadp_c	(-1000.0, 1000.0)	0	0	0	0	0	0	0	0	NF	0	0	0	0	0	0	0	NF	0	0	0	0	0	NF	NF	0	0	0	0	NF	0	NF	NF	0	0	0	0
rxn05379	12-methyl-tetra-decanoyl-ACPmalonyl-[acyl-carrier-protein] C-acyltransferase (decarboxylating)	12mtdACP_c + h_c + malACP_c --> 14m3ohdACP_c + ACP_c + co2_c	(0.0, 1000.0)	0	0	0	0	0	0	0	0	NF	0	0	0	0	0	0	0	NF	0	0	0	0	0	NF	NF	0	0	0	0	NF	0	NF	NF	0	0	0	0
rxn05380	14-methyl-3-oxo-hexa-decanoyl-ACPNADP+ oxidoreductase	14m3ohdACP_c + h_c + nadph_c <=> 14m3hdACP_c + nadp_c	(-1000.0, 1000.0)	0	0	0	0	0	0	0	0	NF	0	0	0	0	0	0	0	NF	0	0	0	0	0	NF	NF	0	0	0	0	NF	0	NF	NF	0	0	0	0
rxn05383	3-methylbutanoyl-CoA[acyl-carrier-protein] transferase	ACP_c + ivcoa_c <=> coa_c + isovACP_c	(-1000.0, 1000.0)	0	0	0	0	0	0	0	0	NF	0	0	0	0	-5.27433e-18	0	0	NF	0	0	0	0	0	NF	NF	3.72966e-16	0	0	0	NF	0	NF	NF	0	0	0	0
rxn05384	3-methylbutanoyl-ACPmalonyl-[acyl-carrier-protein] C-acyltransferase (decarboxylating)	h_c + isovACP_c + malACP_c --> 5m3hhACP_c + ACP_c + co2_c	(0.0, 1000.0)	0	0	0	0	0	0	0	0	NF	0	0	0	0	-5.27433e-18	0	0	NF	0	0	0	0	0	NF	NF	3.72966e-16	0	0	0	NF	0	NF	NF	0	0	0	0
rxn05385	5-methyl-3-oxo-hexanoyl-ACPNADP+ oxidoreductase	5m3hhACP_c + h_c + nadph_c <=> 5m3hACP_c + nadp_c	(-1000.0, 1000.0)	0	0	0	0	0	0	0	0	NF	0	0	0	0	0	0	0	NF	0	0	0	0	0	NF	NF	0	0	0	0	NF	0	NF	NF	0	0	0	0
rxn05388	5-methyl-hexanoyl-ACPmalonyl-[acyl-carrier-protein] C-acyltransferase (decarboxylating)	3mehacp_c + h_c + malACP_c --> 7me3oxoacp_c + ACP_c + co2_c	(0.0, 1000.0)	0	0	0	0	0	0	0	0	NF	0	0	0	0	0	0	0	NF	0	0	0	0	0	NF	NF	0	0	0	0	NF	0	NF	NF	0	0	0	0
rxn05389	7-methyl-3-oxo-octanoyl-ACPNADP+ oxidoreductase	7me3oxoacp_c + h_c + nadph_c <=> 7m3hoACP_c + nadp_c	(-1000.0, 1000.0)	0	0	0	0	0	0	0	0	NF	0	0	0	0	0	0	0	NF	0	0	0	0	0	NF	NF	0	0	0	0	NF	0	NF	NF	0	0	0	0
rxn05392	7-methyl-octanoyl-ACPmalonyl-[acyl-carrier-protein] C-acyltransferase (decarboxylating)	7moACP_c + h_c + malACP_c --> 9m3odACP_c + ACP_c + co2_c	(0.0, 1000.0)	0	0	0	0	0	0	0	0	NF	0	0	0	0	0	0	0	NF	0	0	0	0	0	NF	NF	0	0	0	0	NF	0	NF	NF	0	0	0	0
rxn05393	9-methyl-3-oxo-decanoyl-ACPNADP+ oxidoreductase	9m3odACP_c + h_c + nadph_c <=> 9m3hdACP_c + nadp_c	(-1000.0, 1000.0)	0	0	0	0	0	0	0	0	NF	0	0	0	0	0	0	0	NF	0	0	0	0	0	NF	NF	0	0	0	0	NF	0	NF	NF	0	0	0	0
rxn05396	9-methyl-decanoyl-ACPmalonyl-[acyl-carrier-protein] C-acyltransferase (decarboxylating)	9mdACP_c + h_c + malACP_c --> 11m3odACP_c + ACP_c + co2_c	(0.0, 1000.0)	0	0	0	0	0	0	0	0	NF	0	0	0	0	0	0	0	NF	0	0	0	0	0	NF	NF	0	0	0	0	NF	0	NF	NF	0	0	0	0
rxn05397	11-methyl-3-oxo-dodecanoyl-ACPNADP+ oxidoreductase	11m3odACP_c + h_c + nadph_c <=> 11m3hdACP_c + nadp_c	(-1000.0, 1000.0)	0	0	0	0	0	0	0	0	NF	0	0	0	0	0	0	0	NF	0	0	0	0	0	NF	NF	0	0	0	0	NF	0	NF	NF	0	0	0	0
rxn05400	11-methyl-dodecanoyl-ACPmalonyl-[acyl-carrier-protein] C-acyltransferase (decarboxylating)	11mdACP_c + h_c + malACP_c --> 13m3otdACP_c + ACP_c + co2_c	(0.0, 1000.0)	0	0	0	0	0	0	0	0	NF	0	0	0	0	0	0	0	NF	0	0	0	0	0	NF	NF	0	0	0	0	NF	0	NF	NF	0	0	0	0
rxn05401	13-methyl-3-oxo-tetra-decanoyl-ACPNADP+ oxidoreductase	13m3otdACP_c + h_c + nadph_c <=> 13m3htdACP_c + nadp_c	(-1000.0, 1000.0)	0	0	0	0	0	0	0	0	NF	0	0	0	0	0	0	0	NF	0	0	0	0	0	NF	NF	0	0	0	0	NF	0	NF	NF	0	0	0	0
rxn05404	13-methyl-tetra-decanoyl-ACPmalonyl-[acyl-carrier-protein] C-acyltransferase (decarboxylating)	13mtdACP_c + h_c + malACP_c --> 15m3ohdACP_c + ACP_c + co2_c	(0.0, 1000.0)	0	0	0	0	0	0	0	0	NF	0	0	0	0	0	0	0	NF	0	0	0	0	0	NF	NF	0	0	0	0	NF	0	NF	NF	0	0	0	0
rxn05405	15-methyl-3-oxo-hexa-decanoyl-ACPNADP+ oxidoreductase	15m3ohdACP_c + h_c + nadph_c <=> 15m3hdACP_c + nadp_c	(-1000.0, 1000.0)	0	0	0	0	0	0	0	0	NF	0	0	0	0	0	0	0	NF	0	0	0	0	0	NF	NF	0	0	0	0	NF	0	NF	NF	0	0	0	0
rxn05408	2-methylpropionyl-CoA[acyl-carrier-protein] transferase	ACP_c + ibcoa_c <=> coa_c + isobutACP_c	(-1000.0, 1000.0)	0	0	0	0	0	0	0	0	NF	0	0	0	0	0	0	0	NF	0	0	0	0	0	NF	NF	0	0	0	0	NF	0	NF	NF	0	0	0	0
rxn05409	2-methylpropionyl-ACPmalonyl-[acyl-carrier-protein] C-acyltransferase (decarboxylating)	h_c + isobutACP_c + malACP_c --> 4m3opACP_c + ACP_c + co2_c	(0.0, 1000.0)	0	0	0	0	0	0	0	0	NF	0	0	0	0	0	0	0	NF	0	0	0	0	0	NF	NF	0	0	0	0	NF	0	NF	NF	0	0	0	0
rxn05410	4-methyl-3-oxo-pentanoyl-ACPNADP+ oxidoreductase	4m3opACP_c + h_c + nadph_c <=> 4m3hpAPC_c + nadp_c	(-1000.0, 1000.0)	0	0	0	0	0	0	0	0	NF	0	0	0	0	0	0	0	NF	0	0	0	0	0	NF	NF	0	0	0	0	NF	0	NF	NF	0	0	0	0
rxn05413	4-methyl-pentanoyl-ACPmalonyl-[acyl-carrier-protein] C-acyltransferase (decarboxylating)	4mpACP_c + h_c + malACP_c --> 6m3ohACP_c + ACP_c + co2_c	(0.0, 1000.0)	0	0	0	0	0	0	0	0	NF	0	0	0	0	0	0	0	NF	0	0	0	0	0	NF	NF	0	0	0	0	NF	0	NF	NF	0	0	0	0
rxn05414	6-methyl-3-oxo-heptanoyl-ACPNADP+ oxidoreductase	6m3ohACP_c + h_c + nadph_c <=> 6m3hhACP_c + nadp_c	(-1000.0, 1000.0)	0	0	0	0	0	0	0	0	NF	0	0	0	0	0	0	0	NF	0	0	0	0	0	NF	NF	0	0	0	0	NF	0	NF	NF	0	0	0	0
rxn05417	6-methyl-heptanoyl-ACPmalonyl-[acyl-carrier-protein] C-acyltransferase (decarboxylating)	6mhACP_c + h_c + malACP_c --> 8m3oxACP_c + ACP_c + co2_c	(0.0, 1000.0)	0	0	0	0	0	0	0	0	NF	0	0	0	0	0	0	0	NF	0	0	0	0	0	NF	NF	0	0	0	0	NF	0	NF	NF	0	0	0	0
rxn05418	8-methyl-3-oxo-nonanoyl-ACPNADP+ oxidoreductase	8m3oxACP_c + h_c + nadph_c <=> 8m3hnACP_c + nadp_c	(-1000.0, 1000.0)	0	0	0	0	0	0	0	0	NF	0	0	0	0	0	0	0	NF	0	0	0	0	0	NF	NF	0	0	0	0	NF	0	NF	NF	0	0	0	0
rxn05421	8-methyl-nonanoyl-ACPmalonyl-[acyl-carrier-protein] C-acyltransferase (decarboxylating)	8mcACP_c + h_c + malACP_c --> 10m3ouACP_c + ACP_c + co2_c	(0.0, 1000.0)	0	0	0	0	0	0	0	0	NF	0	0	0	0	0	0	0	NF	0	0	0	0	0	NF	NF	0	0	0	0	NF	0	NF	NF	0	0	0	0
rxn05422	10-methyl-3-oxo-undecanoyl-ACPNADP+ oxidoreductase	10m3ouACP_c + h_c + nadph_c <=> 10m3uACP_c + nadp_c	(-1000.0, 1000.0)	0	0	0	0	0	0	0	0	NF	0	0	0	0	0	0	0	NF	0	0	0	0	0	NF	NF	0	0	0	0	NF	0	NF	NF	0	0	0	0
rxn05425	10-methyl-undecanoyl-ACPmalonyl-[acyl-carrier-protein] C-acyltransferase (decarboxylating)	10muACP_c + h_c + malACP_c --> 12m3otACP_c + ACP_c + co2_c	(0.0, 1000.0)	0	0	0	0	0	0	0	0	NF	0	0	0	0	0	0	0	NF	0	0	0	0	0	NF	NF	0	0	0	0	NF	0	NF	NF	0	0	0	0
rxn05426	12-methyl-3-oxo-tridecanoyl-ACPNADP+ oxidoreductase	12m3otACP_c + h_c + nadph_c <=> 12mdhtACP_c + nadp_c	(-1000.0, 1000.0)	0	0	0	0	0	0	0	0	NF	0	0	0	0	0	0	0	NF	0	0	0	0	0	NF	NF	0	0	0	0	NF	0	NF	NF	0	0	0	0
rxn05429	12-methyl-tridecanoyl-ACPmalonyl-[acyl-carrier-protein] C-acyltransferase (decarboxylating)	12mtACP_c + h_c + malACP_c --> 14m3opACP_c + ACP_c + co2_c	(0.0, 1000.0)	0	0	-8.06646e-17	0	0	0	0	0	NF	0	0	0	0	0	0	0	NF	0	0	0	-3.46945e-18	0	NF	NF	0	0	0	0	NF	0	NF	NF	0	0	0	0
rxn05430	14-methyl-3-oxo-pentadecanoyl-ACPNADP+ oxidoreductase	14m3opACP_c + h_c + nadph_c <=> 14m3hpACP_c + nadp_c	(-1000.0, 1000.0)	0	0	0	0	0	0	0	0	NF	0	0	0	0	0	0	0	NF	0	0	0	0	0	NF	NF	0	0	0	0	NF	0	NF	NF	0	0	0	0
rxn05451	12-methyl-tetra-decanoyl-ACP[acyl-carrier-protein] transferase	12mtdACP_c + coa_c <=> ACP_c + fa4coa_c	(-1000.0, 1000.0)	0	0	0	0	0	0	0	0	NF	0	0	0	0	0	0	0	NF	0	0	0	0	0	NF	NF	0	0	0	0	NF	0	NF	NF	0	0	0	0
rxn05452	14-methyl-hexa-decanoyl-ACP[acyl-carrier-protein] transferase	14mhdACP_c + coa_c <=> ACP_c + fa12coa_c	(-1000.0, 1000.0)	0	0	0	0	0	0	0	0	NF	0	0	0	0	0	0	0	NF	0	0	0	0	0	NF	NF	0	0	0	0	NF	0	NF	NF	0	0	0	0
rxn05453	13-methyl-tetra-decanoyl-ACP[acyl-carrier-protein] transferase	13mtdACP_c + coa_c <=> ACP_c + fa3coa_c	(-1000.0, 1000.0)	0	0	0	0	0	0	0	0	NF	0	0	0	0	0	0	0	NF	0	0	0	0	0	NF	NF	0	0	0	0	NF	0	NF	NF	0	0	0	0
rxn05454	15-methyl-hexa-decanoyl-ACP[acyl-carrier-protein] transferase	15mhdACP_c + coa_c <=> ACP_c + fa11coa_c	(-1000.0, 1000.0)	0	0	0	0	0	0	0	0	NF	0	0	0	0	0	0	0	NF	0	0	0	0	0	NF	NF	0	0	0	0	NF	0	NF	NF	0	0	0	0
rxn05455	12-methyl-tridecanoyl-ACP[acyl-carrier-protein] transferase	12mtACP_c + coa_c <=> ACP_c + fa1coa_c	(-1000.0, 1000.0)	0	0	8.06646e-17	0	0	0	0	0	NF	0	0	0	0	0	0	0	NF	0	0	0	3.46945e-18	0	NF	NF	0	0	0	0	NF	0	NF	NF	0	0	0	0
rxn05456	14-methyl-pentadecanoyl-ACP[acyl-carrier-protein] transferase	14mpACP_c + coa_c <=> ACP_c + fa6coa_c	(-1000.0, 1000.0)	0	0	0	0	0	0	0	0	NF	0	0	0	0	0	0	0	NF	0	0	0	0	0	NF	NF	0	0	0	0	NF	0	NF	NF	0	0	0	0
rxn05457	tetradecanoyl-ACP[acyl-carrier-protein] transferase	coa_c + myrsACP_c <=> ACP_c + tdcoa_c	(-1000.0, 1000.0)	0	0	0	0	0	0	0	0	NF	0	0	0	0	0	0	0	NF	0	0	0	5.20417e-18	0	NF	NF	0	0	0	0	NF	0	NF	NF	0	0	0	0
rxn05458	hexadecanoyl-ACP[acyl-carrier-protein] transferase	coa_c + palmACP_c <=> ACP_c + pmtcoa_c	(-1000.0, 1000.0)	0.00152701	0.00438557	0.00467793	0.00911597	0.00778934	0.00834783	0.00907551	0.0101589	NF	0.00442384	6.07266e-05	0.01023	0.015619	0.015619	0.0757187	0.0879445	NF	0.00631699	0.00582765	0.00704676	0.00846175	0.0149009	NF	NF	0.00869662	0.0126617	0.00238456	0.00447455	NF	0.000998962	NF	NF	0.000971274	0.000996652	0.00195271	0.00233975
rxn05459	stearyl-ACP[acyl-carrier-protein] transferase	coa_c + octACP_c <=> ACP_c + stcoa_c	(-1000.0, 1000.0)	0	0	0	4.33681e-18	0	0	0	0	NF	0	0	0	0	9.14064e-18	0	0	NF	0	1.61943e-17	0	-3.10054e-18	0	NF	NF	0	0	0	0	NF	0	NF	NF	0	0	0	0
rxn05460	3-Oxooctodecanoyl-ACPmalonyl-[acyl-carrier-protein] C-acyltransferase (decarboxylating)	h_c + malACP_c + palmACP_c --> 3oodACP_c + ACP_c + co2_c	(0.0, 1000.0)	0	0	0	0	0	0	0	0	NF	0	0	0	0	0	0	0	NF	0	0	0	0	0	NF	NF	-3.72966e-16	0	6.93889e-17	0	NF	0	NF	NF	0	0	0	0
rxn05461	3-Hydroxyoctodecanoyl-ACPNADP+ oxidoreductase	3oodACP_c + h_c + nadph_c <=> 3hodACP_c + nadp_c	(-1000.0, 1000.0)	0	0	0	0	0	0	0	0	NF	0	0	0	0	0	0	0	NF	0	0	0	0	0	NF	NF	0	0	0	0	NF	0	NF	NF	0	0	0	0
rxn06526	NADPHprotein-disulfide oxidoreductase	nadp_c + protdt_c <=> h_c + nadph_c + protds_c	(-1000.0, 1000.0)	0	0	0	0	0	0	0	0	NF	0	0	0	0	0	0	0	NF	0	0	0	0	0	NF	NF	0	0	0	0	NF	0	NF	NF	0	0	0	0
rxn06672	biotin-carboxyl-carrier-proteincarbon-dioxide ligase (ADP-forming)	atp_c + btnCCP_c + h2co3_c <=> adp_c + cbtnCCP_c + h_c + pi_c	(-1000.0, 1000.0)	0.0106891	0.030699	0.0327455	0.0638118	0.0545254	0.0584348	0.0635285	0.0711123	NF	0.0309669	0.000425087	0.0716101	0.109333	0.109333	0.530031	0.615611	NF	0.0442189	0.0407935	0.0493273	0.0592323	0.104306	NF	NF	0.0608763	0.0886319	0.0166919	0.0313219	NF	0.00699273	NF	NF	0.00679892	0.00697657	0.013669	0.0163783
rxn06673	Acetyl-CoAcarbon-dioxide ligase (ADP-forming)	accoa_c + cbtnCCP_c --> btnCCP_c + malcoa_c	(0.0, 1000.0)	0.0106891	0.030699	0.0327455	0.0638118	0.0545254	0.0584348	0.0635285	0.0711123	NF	0.0309669	0.000425087	0.0716101	0.109333	0.109333	0.530031	0.615611	NF	0.0442189	0.0407935	0.0493273	0.0592323	0.104306	NF	NF	0.0608763	0.0886319	0.0166919	0.0313219	NF	0.00699273	NF	NF	0.00679892	0.00697657	0.013669	0.0163783
rxn06979	cobyrinate:L-glutamine amido-ligase (ADP-forming)	2.0 atp_c + cobya_c + 2.0 gln__L_c + 2.0 h2o_c <=> 2.0 adp_c + co2dam_c + 2.0 glu__L_c + 2.0 h_c + 2.0 pi_c	(-1000.0, 1000.0)	0	0	0	0	0	0	0	0	NF	2.73874e-20	0	0	0	0	0	0	NF	0	1.23599e-17	0	0	0	NF	NF	0	0	0	0	NF	0	NF	NF	0	0	0	0
rxn07438	peptide-methioninethioredoxin-disulfide S-oxidoreductase	h2o_c + pep_met__L_c + trdox_c <=> pep_met_LRS_c + trdrd_c	(-1000.0, 1000.0)	0	0	0	0	0	0	0	0	NF	0	0	0	0	0	0	0	NF	0	0	0	0	0	NF	NF	0	0	0	0	NF	0	NF	NF	0	0	0	0
rxn07576	R07762	3ooctdACP_c + ACP_c + co2_c <=> malACP_c + palmACP_c	(-1000.0, 1000.0)	0	0	0	0	0	0	0	0	NF	0	0	0	0	-9.14064e-18	0	0	NF	0	-1.64799e-17	0	3.10054e-18	0	NF	NF	0	0	0	0	NF	0	NF	NF	0	0	0	0
rxn07577	R07763	3ooctdACP_c + 2.0 h_c + nadph_c --> 3hoctaACP_c + nadp_c	(0.0, 1000.0)	0	0	0	0	0	0	0	0	NF	3.46945e-18	0	0	0	0	0	0	NF	0	0	0	-3.10054e-18	0	NF	NF	0	0	0	0	NF	0	NF	NF	0	0	0	0
rxn07578	R07764	3hoctaACP_c --> h2o_c + toctd2eACP_c	(0.0, 1000.0)	0	0	0	1.04083e-17	0	0	0	0	NF	3.46945e-18	0	0	6.93889e-18	0	0	0	NF	0	0	0	-3.10054e-18	0	NF	NF	0	0	0	0	NF	0	NF	NF	0	0	0	0
rxn07579	R07765	h_c + nadh_c + toctd2eACP_c --> nad_c + octACP_c	(0.0, 1000.0)	0	0	0	1.04083e-17	0	0	0	0	NF	3.46945e-18	0	0	6.93889e-18	0	0	0	NF	0	0	0	-3.10054e-18	0	NF	NF	0	0	0	0	NF	0	NF	NF	0	0	0	0
rxn10191	D-alanine-poly(phosphoribitol) ligase	45.0 ala__D_c + 45.0 atp_c + prenoN_acid_c --> 45.0 amp_c + 45.0 ppi_c + prenoN_alated_c	(0.0, 1000.0)	0	0	0	0	0	0	0	0	NF	0	0	0	0	0	0	0	NF	0	0	0	0	0	NF	NF	0	0	0	0	NF	0	NF	NF	0	0	0	0
rxn10192	CDP-glycerol:poly(glycerophosphate) glycerophosphotransferase	45.0 cdpglyc_c + nacetlbdgl_c --> 45.0 cmp_c + prenoN_acid_c	(0.0, 1000.0)	0	0	0	0	-5.20417e-18	0	0	0	NF	0	0	0	0	-1.56125e-17	0	0	NF	0	0	0	6.93889e-18	5.20417e-18	NF	NF	0	0	0	0	NF	0	NF	NF	0	0	0	0
rxn10194	Teichoic acid (unsubstituted) export	peptidon1_c + prenoN_acid_c --> gtca1_45_c + udcpp_c	(0.0, 1000.0)	0	0	0	0	0	0	0	0	NF	0	0	0	0	0	0	0	NF	0	0	0	0	0	NF	NF	0	0	0	0	NF	0	NF	NF	0	0	0	0
rxn10195	Teichoic acid (glucose substituted) export	peptidon1_c + prenoN_ated_c --> gtca3_45_c + udcpp_c	(0.0, 1000.0)	0	0	0	0	0	0	0	0	NF	0	0	0	0	0	0	0	NF	0	0	0	0	0	NF	NF	0	0	0	0	NF	0	NF	NF	0	0	0	0
rxn10196	Teichoic acid (D-alanine substituted) export	peptidon1_c + prenoN_alated_c --> gtca2_45_c + udcpp_c	(0.0, 1000.0)	0	0	0	0	0	0	0	0	NF	0	0	0	0	0	0	0	NF	0	0	0	0	0	NF	NF	0	0	0	0	NF	0	NF	NF	0	0	0	0
rxn10199	Peptidoglycan subunit synthesis	peptidon1_c + uaagmda_c --> dtpcudcpp_c + peptidon_c	(0.0, 1000.0)	0	0	0	0	0	0	0	0	NF	0	0	0	0	0	0	0	NF	0	0	0	0	0	NF	NF	0	0	0	0	NF	0	NF	NF	0	0	0	0
rxn10203	myristoyl-glycerol-3-phosphate O-acyltransferase	glyc3p_c + tdcoa_c --> 1tdecg3p_c + coa_c	(0.0, 1000.0)	0	0	0	0	0	0	0	0	NF	0	0	0	0	0	0	0	NF	0	0	0	0	0	NF	NF	0	0	0	0	NF	0	NF	NF	0	0	0	0
rxn10204	stearoyl-glycerol-3-phosphate O-acyltransferase	glyc3p_c + stcoa_c --> 1odecg3p_c + coa_c	(0.0, 1000.0)	0	0	0	6.93889e-18	0	0	0	0	NF	0	0	0	3.46945e-18	0	0	0	NF	0	1.61943e-17	0	-1.55027e-18	0	NF	NF	0	0	0	0	NF	0	NF	NF	0	0	0	0
rxn10205	isoheptadecanoyl-glycerol-3-phosphate O-acyltransferase	fa11coa_c + glyc3p_c --> 1iheptdecg3p_c + coa_c	(0.0, 1000.0)	0	0	0	0	0	0	0	0	NF	0	0	0	0	0	0	0	NF	0	0	0	0	0	NF	NF	0	0	0	0	NF	0	NF	NF	0	0	0	0
rxn10206	anteisoheptadecanoyl-glycerol-3-phosphate O-acyltransferase	fa12coa_c + glyc3p_c --> 1aiheptdecg3p_c + coa_c	(0.0, 1000.0)	0	0	0	0	0	0	0	0	NF	0	1.35525e-20	0	0	0	0	0	NF	0	3.46945e-18	0	0	4.83406e-16	NF	NF	0	0	0	0	NF	0	NF	NF	0	0	0	0
rxn10207	isotetradecanoyl-glycerol-3-phosphate O-acyltransferase	fa1coa_c + glyc3p_c --> 1itdecg3p_c + coa_c	(0.0, 1000.0)	0	0	0	0	0	0	0	0	NF	0	0	0	0	0	0	0	NF	0	0	0	1.73472e-18	0	NF	NF	0	0	0	0	NF	0	NF	NF	0	0	0	0
rxn10208	isopentadecanoyl-glycerol-3-phosphate O-acyltransferase	fa3coa_c + glyc3p_c --> 1ipdecg3p_c + coa_c	(0.0, 1000.0)	0	0	0	0	0	0	0	0	NF	0	0	0	0	0	0	0	NF	0	0	0	0	0	NF	NF	0	0	0	0	NF	0	NF	NF	0	0	0	0
rxn10209	anteisopentadecanoyl-glycerol-3-phosphate O-acyltransferase	fa4coa_c + glyc3p_c --> 1aipdecg3p_c + coa_c	(0.0, 1000.0)	0	0	0	0	0	0	0	0	NF	0	0	0	0	0	0	0	NF	0	0	0	0	0	NF	NF	0	0	0	0	NF	0	NF	NF	0	0	0	0
rxn10210	isohexadecanoyl-glycerol-3-phosphate O-acyltransferase	fa6coa_c + glyc3p_c --> 1ihdecg3p_c + coa_c	(0.0, 1000.0)	0	0	0	0	0	0	0	0	NF	0	0	0	0	0	0	0	NF	0	0	0	0	0	NF	NF	0	0	0	0	NF	0	NF	NF	0	0	0	0
rxn10211	palmitoyl-1-acylglycerol-3-phosphate O-acyltransferase	1hdecg3p_c + pmtcoa_c --> coa_c + pa160_c	(0.0, 1000.0)	0.000763505	0.00219279	0.00233896	0.00455798	0.00389467	0.00417391	0.00453775	0.00507945	NF	0.00221192	3.03633e-05	0.00511501	0.0078095	0.0078095	0.0378593	0.0439722	NF	0.00315849	0.00291382	0.00352338	0.00423088	0.00745046	NF	NF	0.00434831	0.00633085	0.00119228	0.00223728	NF	0.000499481	NF	NF	0.000485637	0.000498326	0.000976356	0.00116988
rxn10212	myristoyl-1-acylglycerol-3-phosphate O-acyltransferase	1tdecg3p_c + tdcoa_c --> coa_c + pa140_c	(0.0, 1000.0)	0	0	0	0	0	0	0	0	NF	0	0	0	0	0	0	0	NF	0	0	0	0	0	NF	NF	0	0	0	0	NF	0	NF	NF	0	0	0	0
rxn10213	stearoyl-1-acylglycerol-3-phosphate O-acyltransferase	1odecg3p_c + stcoa_c --> coa_c + pa180_c	(0.0, 1000.0)	0	0	0	6.93889e-18	0	0	0	0	NF	0	0	0	3.46945e-18	0	0	0	NF	0	0	0	-1.55027e-18	0	NF	NF	0	0	0	0	NF	0	NF	NF	0	0	0	0
rxn10214	isoheptadecanoyl-1-acylglycerol-3-phosphate O-acyltransferase	1iheptdecg3p_c + fa11coa_c --> 12diheptdecg3p_c + coa_c	(0.0, 1000.0)	0	0	0	0	0	0	0	0	NF	0	0	0	0	0	0	0	NF	0	0	0	0	0	NF	NF	0	0	0	0	NF	0	NF	NF	0	0	0	0
rxn10215	anteisoheptadecanoyl-1-acylglycerol-3-phosphate O-acyltransferase	1aiheptdecg3p_c + fa12coa_c --> 12daiheptdecg3p_c + coa_c	(0.0, 1000.0)	0	0	0	0	0	0	0	0	NF	0	1.35525e-20	0	0	0	0	0	NF	0	3.46945e-18	0	0	4.83406e-16	NF	NF	0	0	0	0	NF	0	NF	NF	0	0	0	0
rxn10216	isotetradecanoyl-1-acylglycerol-3-phosphate O-acyltransferase	1itdecg3p_c + fa1coa_c --> 12ditdecg3p_c + coa_c	(0.0, 1000.0)	0	0	0	0	0	0	0	0	NF	0	0	0	0	0	0	0	NF	0	0	0	1.73472e-18	0	NF	NF	0	0	0	0	NF	0	NF	NF	0	0	0	0
rxn10217	isopentadecanoyl-1-acylglycerol-3-phosphate O-acyltransferase	1ipdecg3p_c + fa3coa_c --> 12dipdecg3p_c + coa_c	(0.0, 1000.0)	0	0	0	0	0	0	0	0	NF	0	0	0	0	0	0	0	NF	0	0	0	0	0	NF	NF	0	0	0	0	NF	0	NF	NF	0	0	0	0
rxn10218	anteisopentadecanoyl-1-acylglycerol-3-phosphate O-acyltransferase	1aipdecg3p_c + fa4coa_c --> 12daipdecg3p_c + coa_c	(0.0, 1000.0)	0	0	0	0	0	0	0	0	NF	0	0	0	0	0	0	0	NF	0	0	0	0	0	NF	NF	0	0	0	0	NF	0	NF	NF	0	0	0	0
rxn10219	isohexadecanoyl-1-acylglycerol-3-phosphate O-acyltransferase	1ihdecg3p_c + fa6coa_c --> 12dihdecg3p_c + coa_c	(0.0, 1000.0)	0	0	0	0	0	0	0	0	NF	0	0	0	0	0	0	0	NF	0	0	0	0	0	NF	NF	0	0	0	0	NF	0	NF	NF	0	0	0	0
rxn10220	isoheptadecanoyl-phosphatidate cytidylyltransferase	12diheptdecg3p_c + ctp_c <=> cdpdiheptdecg_c + ppi_c	(-1000.0, 1000.0)	0	0	0	0	-6.66134e-18	0	0	0	NF	0	0	1.35308e-16	0	0	0	0	NF	0	8.09157e-18	0	0	0	NF	NF	0	0	0	0	NF	0	NF	NF	0	0	0	0
rxn10221	anteisoheptadecanoyl-phosphatidate cytidylyltransferase	12daiheptdecg3p_c + ctp_c <=> cdpdaiheptdecg_c + ppi_c	(-1000.0, 1000.0)	0	0	0	0	0	0	0	0	NF	0	1.35525e-20	0	0	0	0	0	NF	0	1.04083e-17	0	0	4.83406e-16	NF	NF	0	0	0	0	NF	0	NF	NF	0	0	0	0
rxn10222	isotetradecanoyl-phosphatidate cytidylyltransferase	12ditdecg3p_c + ctp_c <=> cdpditdecg_c + ppi_c	(-1000.0, 1000.0)	0	0	0	0	0	0	0	0	NF	0	0	0	0	0	0	0	NF	0	0	0	1.73472e-18	0	NF	NF	0	0	0	0	NF	0	NF	NF	0	0	0	0
rxn10223	isopentadecanoyl-phosphatidate cytidylyltransferase	12dipdecg3p_c + ctp_c <=> cdpdipdecg_c + ppi_c	(-1000.0, 1000.0)	0	0	0	0	0	0	0	0	NF	0	0	0	0	0	0	0	NF	0	0	0	0	0	NF	NF	0	0	0	0	NF	0	NF	NF	0	0	0	0
rxn10224	anteisopentadecanoyl-phosphatidate cytidylyltransferase	12daipdecg3p_c + ctp_c <=> cdpdaipdecg_c + ppi_c	(-1000.0, 1000.0)	0	0	0	0	0	0	0	0	NF	0	0	0	0	0	0	0	NF	0	0	0	0	0	NF	NF	0	0	0	0	NF	0	NF	NF	0	0	0	0
rxn10225	isohexadecanoyl-phosphatidate cytidylyltransferase	12dihdecg3p_c + ctp_c <=> cdpdihdecg_c + ppi_c	(-1000.0, 1000.0)	0	0	0	0	0	0	0	0	NF	0	0	0	0	0	0	0	NF	0	0	0	0	0	NF	NF	0	0	0	0	NF	0	NF	NF	0	0	0	0
rxn10238	isoheptadecanoyl-phosphatidic acid phosphatase	12diheptdecg3p_c + h2o_c --> 12diisgly_c + h_c + pi_c	(0.0, 1000.0)	0	0	0	0	6.66134e-18	0	0	0	NF	0	0	-1.35308e-16	0	0	0	0	NF	0	-8.09157e-18	0	0	0	NF	NF	0	0	0	0	NF	0	NF	NF	0	0	0	0
rxn10239	anteisoheptadecanoyl-phosphatidic acid phosphatase	12daiheptdecg3p_c + h2o_c --> 12diaisgly_c + h_c + pi_c	(0.0, 1000.0)	0	0	0	0	0	0	0	0	NF	0	0	0	0	0	0	0	NF	0	-6.93889e-18	0	0	0	NF	NF	0	0	0	0	NF	0	NF	NF	0	0	0	0
rxn10259	isoheptadecanoyl-CDPdiacylglycerolsn-glycerol-3-phosphate 3-phosphatidyltransferase	cdpdiheptdecg_c + glyc3p_c <=> cmp_c + diiheptdpglyp_c	(-1000.0, 1000.0)	0	0	0	0	0	0	0	0	NF	0	0	0	0	0	0	0	NF	0	0	0	0	0	NF	NF	0	0	0	0	NF	0	NF	NF	0	0	0	0
rxn10260	anteisoheptadecanoyl-CDPdiacylglycerolsn-glycerol-3-phosphate 3-phosphatidyltransferase	cdpdaiheptdecg_c + glyc3p_c <=> cmp_c + diaiheptdpglyp_c	(-1000.0, 1000.0)	0	0	0	0	0	0	0	0	NF	0	0	0	0	0	0	0	NF	0	0	0	0	0	NF	NF	0	0	0	0	NF	0	NF	NF	0	0	0	0
rxn10261	isotetradecanoyl-CDPdiacylglycerolsn-glycerol-3-phosphate 3-phosphatidyltransferase	cdpditdecg_c + glyc3p_c <=> cmp_c + diitdpglyp_c	(-1000.0, 1000.0)	0	0	0	0	0	0	0	0	NF	0	0	0	0	0	0	0	NF	0	0	0	0	0	NF	NF	0	0	0	0	NF	0	NF	NF	0	0	0	0
rxn10262	isopentadecanoyl-CDPdiacylglycerolsn-glycerol-3-phosphate 3-phosphatidyltransferase	cdpdipdecg_c + glyc3p_c <=> cmp_c + diipdpglyp_c	(-1000.0, 1000.0)	0	0	0	0	0	0	0	0	NF	0	0	0	0	0	0	0	NF	0	0	0	0	0	NF	NF	0	0	0	0	NF	0	NF	NF	0	0	0	0
rxn10263	anteisopentadecanoyl-CDPdiacylglycerolsn-glycerol-3-phosphate 3-phosphatidyltransferase	cdpdaipdecg_c + glyc3p_c <=> cmp_c + diaipdpglyp_c	(-1000.0, 1000.0)	0	0	0	0	0	0	0	0	NF	0	0	0	0	0	0	0	NF	0	0	0	0	0	NF	NF	0	0	0	0	NF	0	NF	NF	0	0	0	0
rxn10264	isohexadecanoyl-CDPdiacylglycerolsn-glycerol-3-phosphate 3-phosphatidyltransferase	cdpdihdecg_c + glyc3p_c <=> cmp_c + diihdpglyp_c	(-1000.0, 1000.0)	0	0	0	0	0	0	0	0	NF	0	0	0	0	0	0	0	NF	0	0	0	0	0	NF	NF	0	0	0	0	NF	0	NF	NF	0	0	0	0
rxn10273	stearoyl-UDP-glucosyltransferase (diglucosyl)	mglucsyldstgl_c + udpg_c --> digludstgl_c + udp_c	(0.0, 1000.0)	0	0	0	0	6.55966e-18	0	0	0	NF	0	0	0	0	2.77556e-17	0	0	NF	0	0	0	-1.30104e-17	0	NF	NF	0	0	0	0	NF	0	NF	NF	0	0	0	0
rxn10274	isoheptadecanoyl-UDP-glucosyltransferase (diglucosyl)	mglucsyldiheptdgl_c + udpg_c --> dglu12dig_c + udp_c	(0.0, 1000.0)	0	0	0	0	6.66134e-18	0	0	0	NF	0	0	-1.35308e-16	0	0	0	0	NF	0	-8.09157e-18	0	0	0	NF	NF	0	0	0	0	NF	0	NF	NF	0	0	0	0
rxn10275	anteisoheptadecanoyl-UDP-glucosyltransferase (diglucosyl)	mglucsyldaiheptdgl_c + udpg_c --> dglu12daig_c + udp_c	(0.0, 1000.0)	0	0	0	0	0	0	0	0	NF	0	0	0	0	0	0	0	NF	0	-6.93889e-18	0	0	0	NF	NF	0	0	0	0	NF	0	NF	NF	0	0	0	0
rxn10282	stearoyl-UDP-glucosyltransferase (monoglucosyl)	12dgr180_c + udpg_c --> mglucsyldstgl_c + udp_c	(0.0, 1000.0)	0	0	0	0	6.55966e-18	0	0	0	NF	0	0	0	0	2.77556e-17	0	0	NF	0	0	0	-1.30104e-17	0	NF	NF	0	0	0	0	NF	0	NF	NF	0	0	0	0
rxn10283	isoheptadecanoyl-UDP-glucosyltransferase (monoglucosyl)	12diisgly_c + udpg_c --> mglucsyldiheptdgl_c + udp_c	(0.0, 1000.0)	0	0	0	0	6.66134e-18	0	0	0	NF	0	0	-1.35308e-16	0	0	0	0	NF	0	-8.09157e-18	0	0	0	NF	NF	0	0	0	0	NF	0	NF	NF	0	0	0	0
rxn10284	anteisoheptadecanoyl-UDP-glucosyltransferase (monoglucosyl)	12diaisgly_c + udpg_c --> mglucsyldaiheptdgl_c + udp_c	(0.0, 1000.0)	0	0	0	0	0	0	0	0	NF	0	0	0	0	0	0	0	NF	0	-6.93889e-18	0	0	0	NF	NF	0	0	0	0	NF	0	NF	NF	0	0	0	0
rxn10291	stearoyl-lipoteichoic acid synthesis (n=24), linked, unsubstituted	24.0 cdpglyc_c + digludstgl_c --> 24.0 cmp_c + steart24u_c	(0.0, 1000.0)	0	0	0	0	6.55966e-18	0	0	0	NF	0	0	0	0	2.77556e-17	0	0	NF	0	0	0	-1.30104e-17	-9.25186e-18	NF	NF	0	0	0	0	NF	0	NF	NF	0	0	0	0
rxn10292	isoheptadecanoyl-lipoteichoic acid synthesis (n=24), linked, unsubstituted	24.0 cdpglyc_c + dglu12dig_c --> 24.0 cmp_c + isohep24u_c	(0.0, 1000.0)	0	0	0	0	6.66134e-18	0	0	0	NF	0	0	-1.35308e-16	0	0	0	0	NF	0	-8.09538e-18	0	0	0	NF	NF	0	0	0	0	NF	0	NF	NF	0	0	0	0
rxn10293	anteisoheptadecanoyl-lipoteichoic acid synthesis (n=24), linked, unsubstituted	24.0 cdpglyc_c + dglu12daig_c --> antla24u_c + 24.0 cmp_c	(0.0, 1000.0)	0	0	0	0	0	0	0	0	NF	0	0	0	0	0	0	0	NF	0	-6.93889e-18	0	0	0	NF	NF	0	0	0	0	NF	0	NF	NF	0	0	0	0
rxn10298	palmitoyl-lipoteichoic acid synthesis (n=24), linked, glucose substituted	palmt24u_c + 24.0 udpg_c <=> palmt24s_c + 24.0 udp_c	(-1000.0, 1000.0)	0	0	0	0	0	0	0	0	NF	0	0	0	0	0	0	0	NF	0	0	0	0	0	NF	NF	0	0	0	0	NF	0	NF	NF	0	0	0	0
rxn10299	myristoyl-lipoteichoic acid synthesis (n=24), linked, glucose substituted	myrs24u_c + 24.0 udpg_c <=> myrs24s_c + 24.0 udp_c	(-1000.0, 1000.0)	0	0	0	0	0	0	0	0	NF	0	0	0	0	0	0	0	NF	0	0	0	0	0	NF	NF	0	0	0	0	NF	0	NF	NF	0	0	0	0
rxn10300	stearoyl-lipoteichoic acid synthesis (n=24), linked, glucose substituted	steart24u_c + 24.0 udpg_c <=> steart24s_c + 24.0 udp_c	(-1000.0, 1000.0)	0	0	0	0	0	0	0	0	NF	0	0	0	0	0	0	0	NF	0	0	0	0	0	NF	NF	0	0	0	0	NF	0	NF	NF	0	0	0	0
rxn10301	isoheptadecanoyl-lipoteichoic acid synthesis (n=24), linked, glucose substituted	isohep24u_c + 24.0 udpg_c <=> isohep24s_c + 24.0 udp_c	(-1000.0, 1000.0)	0	0	0	0	0	0	0	0	NF	0	0	0	0	0	0	0	NF	0	0	0	0	0	NF	NF	0	0	0	0	NF	0	NF	NF	0	0	0	0
rxn10302	anteisoheptadecanoyl-lipoteichoic acid synthesis (n=24), linked, glucose substituted	antla24u_c + 24.0 udpg_c <=> antla24s_c + 24.0 udp_c	(-1000.0, 1000.0)	0	0	0	0	0	0	0	0	NF	0	0	0	0	0	0	0	NF	0	0	0	0	0	NF	NF	0	0	0	0	NF	0	NF	NF	0	0	0	0
rxn10303	isotetradecanoyl-lipoteichoic acid synthesis (n=24), linked, glucose substituted	itd24u_c + 24.0 udpg_c <=> itd24s_c + 24.0 udp_c	(-1000.0, 1000.0)	0	0	0	0	0	0	0	0	NF	0	0	0	0	0	0	0	NF	0	0	0	0	0	NF	NF	0	0	0	0	NF	0	NF	NF	0	0	0	0
rxn10304	isopentadecanoyl-lipoteichoic acid synthesis (n=24), linked, glucose substituted	ipd24u_c + 24.0 udpg_c <=> ipd24s_c + 24.0 udp_c	(-1000.0, 1000.0)	0	0	0	0	0	0	0	0	NF	0	0	0	0	0	0	0	NF	0	0	0	0	0	NF	NF	0	0	0	0	NF	0	NF	NF	0	0	0	0
rxn10305	anteisopentadecanoyl-lipoteichoic acid synthesis (n=24), linked, glucose substituted	ant24glcu_c + 24.0 udpg_c <=> ant24glcs_c + 24.0 udp_c	(-1000.0, 1000.0)	0	0	0	0	0	0	0	0	NF	0	0	0	0	0	0	0	NF	0	0	0	0	0	NF	NF	0	0	0	0	NF	0	NF	NF	0	0	0	0
rxn10306	isohexadecanoyl-lipoteichoic acid synthesis (n=24), linked, glucose substituted	isodec24u_c + 24.0 udpg_c <=> isodec24s_c + 24.0 udp_c	(-1000.0, 1000.0)	0	0	0	0	0	0	0	0	NF	0	0	0	0	0	0	0	NF	0	0	0	0	0	NF	NF	0	0	0	0	NF	0	NF	NF	0	0	0	0
rxn10307	palmitoyl-lipoteichoic acid synthesis (n=24), linked, N-acetylglucosamine substituted	palmt24u_c + 24.0 uacgam_c <=> palm24nacs_c + 24.0 udp_c	(-1000.0, 1000.0)	0	0	0	0	0	0	0	0	NF	0	0	0	0	0	0	0	NF	0	0	0	0	0	NF	NF	0	0	0	0	NF	0	NF	NF	0	0	0	0
rxn10308	myristoyl-lipoteichoic acid synthesis (n=24), linked, N-acetylglucosamine substituted	myrs24u_c + 24.0 uacgam_c <=> myrs24nacs_c + 24.0 udp_c	(-1000.0, 1000.0)	0	0	0	0	0	0	0	0	NF	0	0	0	0	0	0	0	NF	0	0	0	0	0	NF	NF	0	0	0	0	NF	0	NF	NF	0	0	0	0
rxn10309	stearoyl-lipoteichoic acid synthesis (n=24), linked, N-acetylglucosamine substituted	steart24u_c + 24.0 uacgam_c <=> stear24s_c + 24.0 udp_c	(-1000.0, 1000.0)	0	0	0	0	0	0	0	0	NF	0	0	0	0	0	0	0	NF	0	0	0	0	0	NF	NF	0	0	0	0	NF	0	NF	NF	0	0	0	0
rxn10310	isoheptadecanoyl-lipoteichoic acid synthesis (n=24), linked, N-acetylglucosamine substituted	isohep24u_c + 24.0 uacgam_c <=> isoh24s_c + 24.0 udp_c	(-1000.0, 1000.0)	0	0	0	0	0	0	0	0	NF	0	0	0	0	0	0	0	NF	0	0	0	0	0	NF	NF	0	0	0	0	NF	0	NF	NF	0	0	0	0
rxn10311	anteisoheptadecanoyl-lipoteichoic acid synthesis (n=24), linked, N-acetylglucosamine substituted	antla24u_c + 24.0 uacgam_c <=> ant24Nacds_c + 24.0 udp_c	(-1000.0, 1000.0)	0	0	0	0	0	0	0	0	NF	0	0	0	0	0	0	0	NF	0	0	0	0	0	NF	NF	0	0	0	0	NF	0	NF	NF	0	0	0	0
rxn10312	isotetradecanoyl-lipoteichoic acid synthesis (n=24), linked, N-acetylglucosamine substituted	itd24u_c + 24.0 uacgam_c <=> isot24s_c + 24.0 udp_c	(-1000.0, 1000.0)	0	0	0	0	0	0	0	0	NF	0	0	0	0	0	0	0	NF	0	0	0	0	0	NF	NF	0	0	0	0	NF	0	NF	NF	0	0	0	0
rxn10313	isopentadecanoyl-lipoteichoic acid synthesis (n=24), linked, N-acetylglucosamine substituted	ipd24u_c + 24.0 uacgam_c <=> isop24gsms_c + 24.0 udp_c	(-1000.0, 1000.0)	0	0	0	0	0	0	0	0	NF	0	0	0	0	0	0	0	NF	0	0	0	0	0	NF	NF	0	0	0	0	NF	0	NF	NF	0	0	0	0
rxn10314	anteisopentadecanoyl-lipoteichoic acid synthesis (n=24), linked, N-acetylglucosamine substituted	ant24glcu_c + 24.0 uacgam_c <=> ant24gsms_c + 24.0 udp_c	(-1000.0, 1000.0)	0	0	0	0	0	0	0	0	NF	0	0	0	0	0	0	0	NF	0	0	0	0	0	NF	NF	0	0	0	0	NF	0	NF	NF	0	0	0	0
rxn10315	isohexadecanoyl-lipoteichoic acid synthesis (n=24), linked, N-acetylglucosamine substituted	isodec24u_c + 24.0 uacgam_c <=> isodec24gsms_c + 24.0 udp_c	(-1000.0, 1000.0)	0	0	0	0	0	0	0	0	NF	0	0	0	0	0	0	0	NF	0	0	0	0	0	NF	NF	0	0	0	0	NF	0	NF	NF	0	0	0	0
rxn10318	stearoyl-lipoteichoic acid synthesis (n=24), unlinked, D-alanine substituted	24.0 ala__D_c + 24.0 atp_c + steart24u_c --> 24.0 amp_c + 24.0 ppi_c + stear24ds_c	(0.0, 1000.0)	0	0	0	0	0	0	0	0	NF	0	0	0	0	0	0	0	NF	0	0	0	0	0	NF	NF	0	0	0	0	NF	0	NF	NF	0	0	0	0
rxn10319	isoheptadecanoyl-lipoteichoic acid synthesis (n=24), unlinked, D-alanine substituted	24.0 ala__D_c + 24.0 atp_c + isohep24u_c --> 24.0 amp_c + iso24ds_c + 24.0 ppi_c	(0.0, 1000.0)	0	0	0	0	0	0	0	0	NF	0	0	0	0	0	0	0	NF	0	0	0	0	0	NF	NF	0	0	0	0	NF	0	NF	NF	0	0	0	0
rxn10320	anteisoheptadecanoyl-lipoteichoic acid synthesis (n=24), unlinked, D-alanine substituted	24.0 ala__D_c + antla24u_c + 24.0 atp_c --> 24.0 amp_c + ant24ds_c + 24.0 ppi_c	(0.0, 1000.0)	0	0	0	0	0	0	0	0	NF	0	0	0	0	0	0	0	NF	0	0	0	0	0	NF	NF	0	0	0	0	NF	0	NF	NF	0	0	0	0
rxn10334	palmitoyl-cardiolipin synthase	2.0 pg160_c <=> glyc_c + palmcdlpn_c	(-1000.0, 1000.0)	0	0	8.58688e-17	-8.67362e-19	-4.33681e-19	1.77809e-17	1.0842e-17	0	NF	-1.88651e-17	0	0	-8.23994e-18	1.25767e-17	0	0	NF	0	0	8.67362e-19	-1.47451e-17	1.9082e-17	NF	NF	0	0	0	0	NF	0	NF	NF	0	0	0	0
rxn10335	myristoyl-cardiolipin synthase	2.0 pg140_c <=> glyc_c + mycard_c	(-1000.0, 1000.0)	0	0	0	0	0	0	0	0	NF	0	0	0	0	5.62031e-18	0	0	NF	0	0	0	1.30104e-18	0	NF	NF	0	0	0	0	NF	0	NF	NF	0	0	0	0
rxn10336	stearoyl-cardiolipin synthase	2.0 pg180_c <=> glyc_c + strcdlpn_c	(-1000.0, 1000.0)	0	0	0	3.46945e-18	-3.27983e-18	0	0	0	NF	0	0	0	1.73472e-18	-1.38778e-17	0	0	NF	0	0	0	0	0	NF	NF	0	0	0	0	NF	0	NF	NF	0	0	0	0
rxn10337	isoheptadecanoyl-cardiolipin synthase	2.0 diiheptdpgly_c <=> glyc_c + ihdcdlpn_c	(-1000.0, 1000.0)	0	0	0	0	0	0	0	0	NF	0	0	0	0	0	0	0	NF	0	0	0	0	0	NF	NF	0	0	0	0	NF	0	NF	NF	0	0	0	0
rxn10338	anteisoheptadecanoyl-cardiolipin synthase	2.0 diaiheptdpgly_c <=> antcard_c + glyc_c	(-1000.0, 1000.0)	0	0	0	0	0	0	0	0	NF	0	0	0	0	0	0	0	NF	0	0	0	0	0	NF	NF	0	0	0	0	NF	0	NF	NF	0	0	0	0
rxn10339	isotetradecanoyl-cardiolipin synthase	2.0 diitpgly_c <=> glyc_c + isotcard_c	(-1000.0, 1000.0)	0	0	0	0	0	0	0	0	NF	0	0	0	0	0	0	0	NF	0	0	0	0	0	NF	NF	0	0	0	0	NF	0	NF	NF	0	0	0	0
rxn10340	isopentadecanoyl-cardiolipin synthase	2.0 diipdpgly_c <=> glyc_c + isopcard_c	(-1000.0, 1000.0)	0	0	0	0	0	0	0	0	NF	0	0	0	0	0	0	0	NF	0	0	0	0	0	NF	NF	0	0	0	0	NF	0	NF	NF	0	0	0	0
rxn10341	anteisopentadecanoyl-cardiolipin synthase	2.0 diaipdpgly_c <=> aisopcard_c + glyc_c	(-1000.0, 1000.0)	0	0	0	0	0	0	0	0	NF	0	0	0	0	0	0	0	NF	0	0	0	0	0	NF	NF	0	0	0	0	NF	0	NF	NF	0	0	0	0
rxn10342	isohexadecanoyl-cardiolipin synthase	2.0 diihexpglyc_c <=> glyc_c + isohdcard_c	(-1000.0, 1000.0)	0	0	0	0	0	0	0	0	NF	0	0	0	0	0	0	0	NF	0	0	0	0	0	NF	NF	0	0	0	0	NF	0	NF	NF	0	0	0	0
rxn10344	Lead (Pb+2) ABC transporter	atp_c + h2o_c + pb2_c --> adp_c + h_c + pb2_e + pi_c	(0.0, 1000.0)	0	0	0	0	0	0	0	0	NF	0	0	0	0	0	0	0	NF	0	0	0	0	0	NF	NF	0	0	0	0	NF	0	NF	NF	0	0	0	0
rxn11650	cob(II)yrinic acid-a,c-diamide:FMN oxidoreductase	2.0 co2dam_c + fmnh2_c --> 2.0 co1dam_c + fmn_c + 2.0 h_c	(0.0, 1000.0)	0	0	0	0	0	0	0	0	NF	1.36937e-20	0	0	0	0	0	0	NF	0	6.17995e-18	0	0	0	NF	NF	0	0	0	0	NF	0	NF	NF	0	0	0	0
rxn12635	aminopeptidase	gly_met__L_c + h2o_c <=> gly_c + met__L_c	(-1000.0, 1000.0)	0	0	0	0	0	0	0	0	NF	0	0	0	0	0	0	0	NF	0	0	0	0	0	NF	NF	0	0	0	0	NF	0	NF	NF	0	0	0	0
rxn12639	aminopeptidase	ala_L_gln__L_c + h2o_c <=> ala__L_c + gln__L_c	(-1000.0, 1000.0)	0	0	0	0	0	0	0	0	NF	0	0	0	0	0	0	0	NF	0	0	0	0	0	NF	NF	0	0	0	0	NF	0	NF	NF	0	0	0	0
rxn12641	aminopeptidase	L_alagly_c + h2o_c <=> ala__L_c + gly_c	(-1000.0, 1000.0)	0	0	0	0	0	0	0	0	NF	0	0	0	0	0	0	0	NF	0	0	0	0	0	NF	NF	0	0	0	0	NF	0	NF	NF	0	0	0	0
rxn12642	aminopeptidase	ala_L_his__L_c + h2o_c <=> ala__L_c + his__L_c	(-1000.0, 1000.0)	0	0	0	0	0	0	0	0	NF	0	0	0	0	0	0	0	NF	0	0	0	0	0	NF	NF	0	0	0	0	NF	0	NF	NF	0	0	0	0
rxn12643	aminopeptidase	ala_L_leu__L_c + h2o_c --> ala__L_c + leu__L_c	(0.0, 1000.0)	0	0	0	0	0	0	0	0	NF	0	0	0	0	0	0	0	NF	0	0	0	0	0	NF	NF	0	0	0	0	NF	0	NF	NF	0	0	0	0
rxn12644	aminopeptidase	ala_L_Thr__L_c + h2o_c <=> ala__L_c + thr__L_c	(-1000.0, 1000.0)	0	0	0	0	0	0	0	0	NF	0	0	0	0	0	0	0	NF	0	0	0	0	0	NF	NF	0	0	0	0	NF	0	NF	NF	0	0	0	0
rxn12646	aminopeptidase	gly_gln__L_c + h2o_c <=> gln__L_c + gly_c	(-1000.0, 1000.0)	0	0	0	0	0	0	0	0	NF	0	0	0	0	0	0	0	NF	0	0	0	0	0	NF	NF	0	0	0	0	NF	0	NF	NF	0	0	0	0
rxn12844	Gly-Cys aminopeptidase	gly_cys__L_c + h2o_c <=> cys__L_c + gly_c	(-1000.0, 1000.0)	0	0	0	0	0	0	0	0	NF	0	0	0	0	0	0	0	NF	0	0	0	0	0	NF	NF	0	0	0	0	NF	0	NF	NF	0	0	0	0
rxn12847	Gly-Try aminopeptidase	gly_tyr__L_c + h2o_c <=> gly_c + tyr__L_c	(-1000.0, 1000.0)	0	0	0	0	0	0	0	0	NF	0	0	0	0	0	0	0	NF	0	0	0	0	0	NF	NF	0	0	0	0	NF	0	NF	NF	0	0	0	0
rxn14270	S-adenosyl-L-methionine:cobalt-factor-II C20-methyltransferase	amet_c + copre2_c --> ahcys_c + cbflll_c + h_c	(0.0, 1000.0)	0	0	0	0	0	0	0	0	NF	0	0	0	0	0	0	0	NF	0	0	0	0	0	NF	NF	0	0	0	0	NF	0	NF	NF	0	0	0	0
RZ5PP	alpha-ribazole 5-phosphate phosphatase	5prdmbz_c + h2o_c --> pi_c + rdmbzi_c	(0.0, 1000.0)	5.6205e-17	0	0	0	0	0	0	0	NF	0	0	0	0	0	0	0	NF	0	1.23599e-17	0	0	0	NF	NF	0	0	0	0	NF	0	NF	NF	0	0	0	0
S7PI	D-glycero-beta-D-manno-heptose-7-phosphate aldose-ketose-isomerase	s7p_c <=> gmhep7p_c	(-1000.0, 1000.0)	0	0	0	0	0	0	0	0	NF	0	0	0	0	0	0	0	NF	0	0	0	0	0	NF	NF	0	0	0	0	NF	0	NF	NF	0	0	0	0
SELNPS	ATPselenide, water phosphotransferase	atp_c + h2o_c + seln_c <=> amp_c + pi_c + selnp_c	(-1000.0, 1000.0)	0	0	0	0	0	0	0	0	NF	0	0	0	0	0	0	0	NF	0	0	0	0	0	NF	NF	0	0	0	0	NF	0	NF	NF	0	0	0	0
SEPHCHCS	2-succinyl-5-enolpyruvyl-6-hydroxy-3-cyclohexene-1-carboxylate	akg_c + h_c + ichor_c --> 2sephchc_c + co2_c	(0.0, 1000.0)	0	0	0	0	0	0	0	0	NF	2.53251e-18	0	0	3.33067e-16	0	0	0	NF	0	0	0	0	0	NF	NF	0	0	0	0	NF	0	NF	NF	0	0	0	0
SERAT	serine O-acetyltransferase	accoa_c + ser__L_c --> acser_c + coa_c	(0.0, 1000.0)	0.000896847	0.00257575	0	-8.67362e-19	0.00457486	0.00490287	0	0	NF	0.00259822	0	0	0.0091734	0.0091734	0	0	NF	6.23633e-16	0.00342271	0.00413872	8.67362e-19	0	NF	NF	0	0	0	0	NF	0	NF	NF	0.000570451	0.000585356	0	0
SERD_L	L-serine ammonia-lyase	ser__L_c --> nh4_c + pyr_c	(0.0, 1000.0)	0	0	1.95529	1.91287	0	0	0.267215	0	NF	0	1.99942	1.90222	0	0	1.93648	1.15944	NF	1.58506	0	0	0.249143	0.400439	NF	NF	5.12615	4.42377	6.24427	5.87404	NF	5.99045	NF	NF	0	0	0.0574947	0
SERt2r	SERt2	h_e + ser__L_e <=> h_c + ser__L_c	(-1000.0, 1000.0)	0	0	1	1	0	0	0.281698	0.0970971	NF	0	1	1	0	0	1	1	NF	1	0	0	1	1	NF	NF	10	10	5	5	NF	3	NF	NF	0	0	1	1
SERTRS	SERINE--TRNA-LIGASE-RXN.d	atp_c + ser__L_c + trnaser_c --> amp_c + ppi_c + sertrna_c	(0.0, 1000.0)	0.00243698	0.006999	0.00746557	0.0145483	0.0124311	0.0133224	0.0144837	0.0162127	NF	0.00706007	9.69145e-05	0.0163262	0.0249266	0.0249266	0.120841	0.140352	NF	0.0100814	0.00930043	0.011246	0.0135042	0.0237806	NF	NF	0.0138791	0.020207	0.00380555	0.007141	NF	0.00159426	NF	NF	0.00155007	0.00159057	0.00311636	0.00373405
SHCHCS3	2-succinyl-6-hydroxy-2,4-cyclohexadiene-1-carboxylate synthase	2sephchc_c --> 2shchc_c + pyr_c	(0.0, 1000.0)	0	0	0	0	0	0	0	0	NF	2.53251e-18	0	0	3.33067e-16	0	0	0	NF	0	0	0	0	0	NF	NF	0	0	0	0	NF	0	NF	NF	0	0	0	0
SHCHD2	S-Adenosyl-L-methionineuroporphyrin-III C-methyltransferase	dscl_c + nad_c <=> h_c + nadh_c + scl_c	(-1000.0, 1000.0)	1.0842e-19	3.65918e-19	6.15827e-17	0	0	0	8.89046e-18	0	NF	-1.22515e-17	0	0	0	0	0	0	NF	0	3.90313e-18	0	0	0	NF	NF	0	0	0	0	NF	0	NF	NF	0	0	0	0
SHCHF	S-Adenosyl-L-methionine:uroporphyrin-III C-methyltransferase	3.0 h_c + sheme_c <=> fe2_c + scl_c	(-1000.0, 1000.0)	0	0	0	0	0	0	0	0	NF	0	0	0	0	0	0	0	NF	0	0	0	0	0	NF	NF	0	0	0	0	NF	0	NF	NF	0	0	0	0
SHDC	Siroheme decarboxylase	2.0 h_c + sheme_c --> 2.0 co2_c + ddsh_c	(0.0, 1000.0)	0	0	0	0	0	0	0	0	NF	6.07153e-18	0	0	0	0	0	0	NF	0	-9.37943e-19	0	0	0	NF	NF	0	0	4.90762e-17	0	NF	0	NF	NF	0	0	0	0
SHK3Dr	ShikimateNADP+ 5-oxidoreductase	nadp_c + skm_c <=> 3dhsk_c + h_c + nadph_c	(-1000.0, 1000.0)	-0.00261502	-0.00751035	0	0	-0.0133393	-0.0142958	0	0	NF	-0.00757588	6.55214e-16	0	-0.0267478	-0.0267478	0	0	NF	0	-0.00997992	-0.0120677	0	0	NF	NF	0	0	1.24603e-18	0	NF	-4.06476e-20	NF	NF	-0.00166332	-0.00170678	-4.33681e-19	0
SHSL1	R02508	cyst__L_c + h_c + succ_c <=> cys__L_c + suchms_c	(-1000.0, 1000.0)	0	0	-1.73472e-18	-8.67362e-19	0	-0.00668381	0	-3.46945e-18	NF	-0.00354201	0	0	0	0	0	0	NF	-0.00505779	1.38778e-17	1.73472e-18	8.67362e-19	-0.0119306	NF	NF	0	0	0	0	NF	0	NF	NF	0	1.0842e-19	0	2.38524e-18
SHSL2r	O4-succinyl-L-homoserine:hydrogen sulfide S-(3-amino-3-carboxypropyl)transferase	h2s_c + suchms_c --> h_c + hcys__L_c + succ_c	(0.0, 1000.0)	0.00122262	0.00351137	0.00374545	0.00729883	0.00623665	0	0.00726644	0.00813387	NF	0	4.86217e-05	0.00819081	0.0125056	0.0125056	0.0606253	0.070414	NF	0	0.00466599	0.00564209	0.00677503	0	NF	NF	0.00696308	0.0101378	0.00190923	0.00358262	NF	0.000799833	NF	NF	0.000777665	0.000797984	0.00156347	0.00187336
SHSL4r	O-Succinyl-L-homoserine succinate-lyase (deaminating	2-oxobutanoate-forming)	h2o_c + suchms_c --> 2obut_c + h_c + nh4_c + succ_c	0.00263101	0.00755626	0	0	0.0134209	0.0143832	0	0	NF	0.00762219	0	0	0.0269113	0.0269113	0	0	NF	0	0.0100409	0.0121414	0	0	NF	NF	0	0	0	0	NF	0	NF	NF	0.00167349	0.00171721	0	0
SKK	ATPshikimate 3-phosphotransferase	atp_c + skm_c <=> adp_c + h_c + skm5p_c	(-1000.0, 1000.0)	0.00261502	0.00751035	0	0	0.0133393	0.0142958	0	0	NF	0.00757588	-6.55214e-16	0	0.0267478	0.0267478	0	0	NF	0	0.00997992	0.0120677	0	0	NF	NF	0	0	-1.24603e-18	0	NF	4.06476e-20	NF	NF	0.00166332	0.00170678	4.33681e-19	0
SO4t2	sulfate transport in via proton symport	h_e + so4_e <=> h_c + so4_c	(-1000.0, 1000.0)	0	0	0	0	0	0	0	0	NF	0	0	0	0	0	0	0	NF	0	0	0	0	0	NF	NF	0	0	0	0	NF	0	NF	NF	0	0	0	0
SPMS	S-Adenosylmethioninamineputrescine 3-aminopropyltransferase	ametam_c + ptrc_c --> 5mta_c + h_c + spmd_c	(0.0, 1000.0)	0	0	0	0	0	0	0	0	NF	0	0	0	0	0	0	0	NF	0	0	0	0	0	NF	NF	0	0	0	0	NF	0	NF	NF	0	0	0	0
STN	Sporomusa type nfn	2.0 fdxox_c + nad_c + 2.0 nadph_c <=> 2.0 fdxrd_c + h_c + nadh_c + 2.0 nadp_c	(-1000.0, 1000.0)	0.640334	4.97429	4.00884	3.20665	6.8203	4.53418	4.11995	3.53324	NF	10.0439	2.71431	9.31354	14.2523	12.3976	42.4584	39.8243	NF	3.23686	9.07903	8.88637	10.1775	12.1995	NF	NF	11.8773	12.7332	5.51474	5.96589	NF	3.85754	NF	NF	9.84651	9.8425	10.8945	10.9046
SUCBZL	O-SuccinylbenzoateCoA ligase (AMP-forming)	atp_c + coa_c + sucbz_c --> amp_c + ppi_c + sbzcoa_c	(0.0, 1000.0)	0	0	0	0	0	0	0	0	NF	2.53251e-18	0	0	3.33067e-16	0	0	0	NF	0	0	0	0	0	NF	NF	0	0	0	0	NF	0	NF	NF	0	0	0	0
SUCBZS	O-succinylbenzoate-CoA synthase	2shchc_c <=> h2o_c + sucbz_c	(-1000.0, 1000.0)	0	0	0	0	0	0	0	0	NF	2.53251e-18	0	0	3.33067e-16	0	0	0	NF	0	0	0	0	0	NF	NF	0	0	0	0	NF	0	NF	NF	0	0	0	0
SUCCt2r	Transport of succinate, extracellular	h_e + succ_e <=> h_c + succ_c	(-1000.0, 1000.0)	0	0	0	0	0	0	0	0	NF	0	0	0	0	0	0	0	NF	0	0	0	0	0	NF	NF	0	0	0	0	NF	0	NF	NF	0	0	0	0
SUCOAS	SuccinateCoA ligase (ADP-forming)	atp_c + coa_c + succ_c <=> adp_c + pi_c + succoa_c	(-1000.0, 1000.0)	0.00385363	-3.28093	0.00374545	-3.17141	0.0196575	-0.82431	0.00726644	-1.93255	NF	-8.32701	4.86217e-05	-9.00815	0.0394169	-1.54231	0.0606253	-9.01061	NF	-4.97477	0.0147069	-0.695836	0.00677503	-5.04458	NF	NF	0.00696308	0.0101378	0.00190923	0.00358262	NF	0.000799833	NF	NF	0.00245115	0.0025152	0.00156347	0.00187336
SULAabc	sulfoacetate transport via ABC system	atp_c + h2o_c + sulfac_e --> adp_c + h_c + pi_c + sulfac_c	(0.0, 1000.0)	0	0	0	0	0	0	0	0	NF	0	0	0	0	0	0	0	NF	0	0	0	0	0	NF	NF	0	0	0	0	NF	0	NF	NF	0	0	0	0
TALA	Sedoheptulose-7-phosphateD-glyceraldehyde-3-phosphate	g3p_c + s7p_c <=> e4p_c + f6p_c	(-1000.0, 1000.0)	-0.00119264	-0.00342525	-0.00524262	-0.0102164	-0.00608369	-0.00651988	-0.010171	-0.0113852	NF	-0.00345514	-6.80572e-05	-0.0114649	-0.0121989	-0.0121989	-0.084859	-0.0985606	NF	-0.00707954	-0.00455155	-0.00550371	-0.0094832	-0.0166997	NF	NF	-0.00974642	-0.0141901	-0.00267241	-0.00501469	NF	-0.00111955	NF	NF	-0.000758592	-0.000778412	-0.00218843	-0.00262219
TARTD	(R,R)-Tartrate hydro-lyase	tartr__L_c --> h2o_c + oaa_c	(0.0, 1000.0)	0	0	0	0	0	0	0	0	NF	0	0	0	0	0	0	0	NF	0	0	0	0	0	NF	NF	0	0	0	0	NF	0	NF	NF	0	0	0	0
TAURabc	Taurine-ABC transport	atp_c + h2o_c + taur_e --> adp_c + h_c + pi_c + taur_c	(0.0, 1000.0)	0	0	0	0	0	0	0	0	NF	0	0	0	0	0	0	0	NF	0	0	0	0	0	NF	NF	0	0	0	0	NF	0	NF	NF	0	0	0	0
TDPGDH	dTDPglucose 4,6-hydro-lyase	dtdpglu_c --> dtdp4d6dg_c + h2o_c	(0.0, 1000.0)	0	0	0	0	0	0	0	0	NF	0	0	0	0	0	0	0	NF	0	0	0	0	0	NF	NF	0	0	0	0	NF	0	NF	NF	0	0	0	0
TECA4S	TECA4S	30.0 h2o_c + 30.0 udpacgal_c + 30.0 udpg_c --> 60.0 h_c + tcam_c + 30.0 udp_c + 30.0 ump_c	(0.0, 1000.0)	0	0	0	0	0	0	0	0	NF	0	0	0	0	0	0	0	NF	0	0	0	0	0	NF	NF	0	0	0	0	NF	0	NF	NF	0	0	0	0
THFGLUS	TetrahydrofolateL-glutamate gamma-ligase (ADP-forming)	atp_c + glu__L_c + thf_c --> adp_c + h_c + hpglu_c + pi_c	(0.0, 1000.0)	0	0	0	0	0	0	0	0	NF	0	0	0	0	0	0	0	NF	0	0	0	0	0	NF	NF	0	0	0	0	NF	0	NF	NF	0	0	0	0
THMt2	Thiamine transporter	h_e + thm_e <=> h_c + thm_c	(-1000.0, 1000.0)	0	0	0	0	0	0	0	0	NF	0	0	0	0	0	0	0	NF	0	0	0	0	0	NF	NF	0	0	0	0	NF	0	NF	NF	0	0	0	0
THRA	L-threonine acetaldehyde-lyase (glycine-forming)	thr__L_c --> acald_c + gly_c	(0.0, 1000.0)	0.0158214	0.045439	2.05176e-17	1.04083e-18	0.0807056	0.0864921	-5.05961e-19	0	NF	0.0458355	0	-1.10502e-16	0.161829	0.161829	0.660188	0	NF	1.02927e-16	0.0603804	0.0730117	1.90659e-17	0.975321	NF	NF	6.52256e-16	0	-1.14492e-16	0	NF	0	NF	NF	0.0100634	0.0103263	0	0
THRabc	ATP phosphohydrolase (polar-amino-acid-importing)	atp_c + h2o_c + thr__L_e --> adp_c + h_c + pi_c + thr__L_c	(0.0, 0.0)	0	0	0	0	0	0	0	0	NF	0	0	0	0	0	0	0	NF	0	0	0	0	0	NF	NF	0	0	0	0	NF	0	NF	NF	0	0	0	0
THRPDC	L-threonine-O-3-phosphate carboxy-lyase	h_c + thrp_c --> applp_c + co2_c	(0.0, 1000.0)	0	0	0	0	0	0	0	0	NF	2.73874e-20	0	0	0	0	0	0	NF	0	1.23599e-17	0	0	0	NF	NF	0	0	0	0	NF	0	NF	NF	0	0	0	0
THRS	O-Phospho-L-homoserine phospho-lyase (adding water)	h2o_c + phom_c --> pi_c + thr__L_c	(0.0, 1000.0)	0.0183504	0.0527024	0	0	0.0936063	0.100318	0	0	NF	0.0531623	0	0	0.187697	0.187697	0	0	NF	0	0.0700321	0.0846825	0	0	NF	NF	0	0	0	0	NF	0	NF	NF	0.011672	0.011977	0	0
THRt2r	TRANS-RXNBWI-115637.ce.maizeexp.THR_THR	h_e + thr__L_e <=> h_c + thr__L_c	(-1000.0, 1000.0)	0	0	0.00774758	0.0150979	0	0	0.0150308	0.0168252	NF	0	0.000100575	0.0169429	0	0	0.785593	0.145654	NF	0.0104622	3.46945e-18	0	0.0140143	1	NF	NF	0.0144033	0.0209703	0.0039493	0.00741075	NF	0.00165448	NF	NF	0	0	0.00323408	0.0038751
THRTRS	THREONINE--TRNA-LIGASE-RXN.c	atp_c + thr__L_c + trnathr_c --> amp_c + ppi_c + thrtrna_c	(0.0, 1000.0)	0.00252903	0.00726338	0.00774758	0.0150979	0.0129007	0.0138257	0.0150308	0.0168252	NF	0.00732676	0.000100575	0.0169429	0.0258682	0.0258682	0.125405	0.145654	NF	0.0104622	0.00965174	0.0116708	0.0140143	0.0246789	NF	NF	0.0144033	0.0209703	0.0039493	0.00741075	NF	0.00165448	NF	NF	0.00160862	0.00165065	0.00323408	0.0038751
TKT2	D-Fructose 6-phosphateD-glyceraldehyde-3-phosphate glycolaldehyde	f6p_c + g3p_c <=> e4p_c + xu5p__D_c	(-1000.0, 1000.0)	0.00380766	0.0109356	0.00524262	0.0102164	0.019423	0.0208156	0.010171	0.0113852	NF	0.011031	6.80572e-05	0.0114649	0.0389466	0.0389466	0.084859	0.0985606	NF	0.00707954	0.0145315	0.0175714	0.0094832	0.0166997	NF	NF	0.00974642	0.0141901	0.00267241	0.00501469	NF	0.00111955	NF	NF	0.00242191	0.00248519	0.00218843	0.00262219
TMDPK	ATPthiamin pyrophosphotransferase	atp_c + thm_c <=> amp_c + h_c + thmpp_c	(-1000.0, 1000.0)	0	0	0	0	0	0	0	0	NF	0	0	0	0	0	0	0	NF	0	0	0	0	0	NF	NF	0	0	0	0	NF	0	NF	NF	0	0	0	0
TMDS	5,10-Methylenetetrahydrofolate:dUMP C-methyltransferase	dump_c + mlthf_c --> dhf_c + dtmp_c	(0.0, 1000.0)	0.000537612	0.00154402	0.00164695	0.00320945	0.00274238	0.00293901	0.0031952	0.00357663	NF	0.0015575	2.13799e-05	0.00360167	0.00549896	0.00549896	0.0266582	0.0309625	NF	0.00222401	0.00205173	0.00248094	0.00297912	0.00524615	NF	NF	0.00306181	0.00445779	0.000839528	0.00157535	NF	0.000351703	NF	NF	0.000341955	0.00035089	0.000687489	0.000823754
TPI	D-Glyceraldehyde-3-phosphate ketol-isomerase	g3p_c <=> dhap_c	(-1000.0, 1000.0)	0.00939792	0.0269908	0.0239572	0.0466858	0.0479392	0.0513764	0.0464786	0.052027	NF	0.0272264	0.000311001	0.0523912	0.0961266	0.0961266	0.38778	0.450392	NF	0.0323513	0.035866	0.043369	0.0433354	0.0763124	NF	NF	0.0445382	0.0648446	0.0122121	0.0229156	NF	0.00511601	NF	NF	0.00597767	0.00613386	0.0100005	0.0119826
TRDR	TRDR	h_c + nadph_c + trdox_c <=> nadp_c + trdrd_c	(-1000.0, 1000.0)	0.00175235	0.00503276	0.00536825	0.0104612	0.00893882	0.00957973	0.0104148	0.0116581	NF	0.00507667	6.96882e-05	0.0117397	0.0179239	0.0179239	0.0868926	0.100923	NF	0.00724919	0.00668764	0.00808666	0.00971046	0.0170999	NF	NF	0.00997999	0.0145302	0.00273645	0.00513487	NF	0.00114638	NF	NF	0.00111461	0.00114373	0.00224088	0.00268503
TRPS1	L-Serine hydro-lyase (adding indoleglycerol-phosphate)	3ig3p_c + ser__L_c --> g3p_c + h2o_c + trp__L_c	(0.0, 1000.0)	0.000329634	0.000946709	0	0	0.00168148	0.00180204	0	0	NF	0.00095497	0	0	0.00337166	0.00337166	0	0	NF	0	0.00125801	0.00152118	0	0	NF	NF	0	0	0	4.32148e-19	NF	8.11974e-19	NF	NF	0.000209668	0.000215146	-9.31113e-20	0
TRPS2	L-Serine hydro-lyase (adding indoleglycerol-phosphate)	indole_c + ser__L_c --> h2o_c + trp__L_c	(0.0, 1000.0)	0	0	0	0	0	0	0	0	NF	0	0	0	0	0	0	0	NF	0	0	0	0	0	NF	NF	0	0	0	0	NF	0	NF	NF	0	0	0	0
TRPS3	(1S,2R)-1-C-(indol-3-yl)glycerol 3-phosphate	3ig3p_c <=> g3p_c + indole_c	(-1000.0, 1000.0)	0	0	0	0	0	0	0	0	NF	0	0	0	0	0	0	0	NF	0	0	0	0	0	NF	NF	0	0	0	0	NF	0	NF	NF	0	0	0	0
TRPt2r	TRANS-RXNBWI-115637.ce.maizeexp.TRP_TRP	h_e + trp__L_e <=> h_c + trp__L_c	(-1000.0, 1000.0)	0	0	0.00100982	0.00196785	0	0	0.00195912	0.00219299	NF	0	1.3109e-05	0.00220834	0	2.94901e-17	0.0163453	0.0189845	NF	0.00136364	-4.33681e-19	0	0.00182663	0.00321665	NF	NF	0.00187733	0.00273327	0.000514752	0.000965917	NF	0.000215645	NF	NF	0	0	0.00042153	0.00050508
TRPTRS	TRYPTOPHAN--TRNA-LIGASE-RXN.d	atp_c + trnatrp_c + trp__L_c --> amp_c + ppi_c + trptrna_c	(0.0, 1000.0)	0.000329634	0.000946709	0.00100982	0.00196785	0.00168148	0.00180204	0.00195912	0.00219299	NF	0.00095497	1.3109e-05	0.00220834	0.00337166	0.00337166	0.0163453	0.0189845	NF	0.00136364	0.00125801	0.00152118	0.00182663	0.00321665	NF	NF	0.00187733	0.00273327	0.000514752	0.000965917	NF	0.000215645	NF	NF	0.000209668	0.000215146	0.00042153	0.00050508
TYRt2r	TRANS-RXNBWI-115637.ce.maizeexp.TYR_TYR	h_e + tyr__L_e <=> h_c + tyr__L_c	(-1000.0, 1000.0)	0	0	0.00291294	0.0056765	0	0	0.00565131	0.00632594	NF	0	3.78144e-05	0.00637022	0	0	0.0471499	0.0547629	NF	0.00393358	0	0	0.00526912	0.00927879	NF	NF	0.00541538	0.00788443	0.00148486	0.0027863	NF	0.000622052	NF	NF	0	0	0.00121595	0.00145696
TYRTA	L-Tyrosine2-oxoglutarate aminotransferase	akg_c + tyr__L_c <=> 34hpp_c + glu__L_c	(-1000.0, 1000.0)	-0.000950868	-0.00273089	0	0	-0.00485042	-0.00519818	0	0	NF	-0.00275472	0	0	-0.00972594	-0.00972594	0	0	NF	0	-0.00362887	-0.00438801	0	0	NF	NF	0	0	0	0	NF	0	NF	NF	-0.000604812	-0.000620614	8.67362e-19	-8.67362e-19
TYRTRS	TYROSINE--TRNA-LIGASE-RXN.d	atp_c + trnatyr_c + tyr__L_c --> amp_c + ppi_c + tyrtrna_c	(0.0, 1000.0)	0.000950868	0.00273089	0.00291294	0.0056765	0.00485042	0.00519818	0.00565131	0.00632594	NF	0.00275472	3.78144e-05	0.00637022	0.00972594	0.00972594	0.0471499	0.0547629	NF	0.00393358	0.00362887	0.00438801	0.00526912	0.00927879	NF	NF	0.00541538	0.00788443	0.00148486	0.0027863	NF	0.000622052	NF	NF	0.000604812	0.000620614	0.00121595	0.00145696
UAAGDS	UDP-N-acetylmuramoyl-L-alanyl-D-glutamatemeso-2,6-	26dap__M_c + atp_c + uamag_c --> adp_c + h_c + pi_c + ugmd_c	(0.0, 1000.0)	0.00143531	0.00412221	0.004397	0.00856853	0.00732157	0.00784652	0.0085305	0.00954883	NF	0.00415818	5.70799e-05	0.00961567	0.0146811	0.0146811	0.0711716	0.0826632	NF	0.00593764	0.00547768	0.00662358	0.0079536	0.0140061	NF	NF	0.00817437	0.0119013	0.00224136	0.00420584	NF	0.000938972	NF	NF	0.000912947	0.000936801	0.00183545	0.00219925
UAG2E	UDP-N-acetyl-D-glucosamine 2-epimerase	uacgam_c <=> uacmam_c	(-1000.0, 1000.0)	0	0	0	0	-5.20417e-18	0	0	0	NF	0	0	0	0	-1.56125e-17	0	0	NF	0	0	0	6.93889e-18	5.20417e-18	NF	NF	0	0	0	0	NF	0	NF	NF	0	0	0	0
UAG2EMA	UDP-N-acetyl-D-glucosamine 2-epimerase	h2o_c + uacgam_c --> acmana_c + h_c + udp_c	(0.0, 1000.0)	0	0	0	0	0	0	0	0	NF	0	0	0	0	0	0	0	NF	0	0	0	0	0	NF	NF	0	0	0	0	NF	0	NF	NF	0	0	0	0
UAG4E	UDP-N-acetyl-D-glucosamine 4-epimerase	uacgam_c <=> udpacgal_c	(-1000.0, 1000.0)	0	0	0	0	0	0	0	0	NF	0	0	0	0	0	0	0	NF	0	0	0	0	0	NF	NF	0	0	0	0	NF	0	NF	NF	0	0	0	0
UAGCVT	PhosphoenolpyruvateUDP-N-acetyl-D-glucosamine	pep_c + uacgam_c <=> pi_c + uaccg_c	(-1000.0, 1000.0)	0.00143531	0.00412221	0.004397	0.00856853	0.00732157	0.00784652	0.0085305	0.00954883	NF	0.00415818	5.70799e-05	0.00961567	0.0146811	0.0146811	0.0711716	0.0826632	NF	0.00593764	0.00547768	0.00662358	0.0079536	0.0140061	NF	NF	0.00817437	0.0119013	0.00224136	0.00420584	NF	0.000938972	NF	NF	0.000912947	0.000936801	0.00183545	0.00219925
UAGDP	UTPN-acetyl-alpha-D-glucosamine-1-phosphate uridylyltransferase	acgam1p_c + h_c + utp_c <=> ppi_c + uacgam_c	(-1000.0, 1000.0)	0.00287062	0.00824442	0.00879401	0.0171371	0.0146431	0.015693	0.017061	0.0190977	NF	0.00831636	0.00011416	0.0192313	0.0293621	0.0293621	0.142343	0.165326	NF	0.0118753	0.0109554	0.0132472	0.0159072	0.0280122	NF	NF	0.0163487	0.0238027	0.00448272	0.00841169	NF	0.00187794	NF	NF	0.00182589	0.0018736	0.00367089	0.00439849
UAGPT2	UDP-N-acetylglucosamine-N-acetylmuramyl-(pentapeptide)pyrophosphoryl-undecaprenol N-acetylglucosamine transferase	uaGgla_c + uacgam_c <=> h_c + uaaGgla_c + udp_c	(-1000.0, 1000.0)	0	0	0	0	0	0	0	0	NF	0	0	0	0	0	0	0	NF	0	0	0	0	0	NF	NF	0	0	0	0	NF	0	NF	NF	0	0	0	0
UAGPT3	UDP-N-acetylglucosamine-N-acetylmuramyl-(pentapeptide)pyrophosphoryl-undecaprenol N-acetylglucosamine transferase	uacgam_c + uagmda_c <=> h_c + uaagmda_c + udp_c	(-1000.0, 1000.0)	0.00143531	0.00412221	0.004397	0.00856853	0.00732157	0.00784652	0.0085305	0.00954883	NF	0.00415818	5.70799e-05	0.00961567	0.0146811	0.0146811	0.0711716	0.0826632	NF	0.00593764	0.00547768	0.00662358	0.0079536	0.0140061	NF	NF	0.00817437	0.0119013	0.00224136	0.00420584	NF	0.000938972	NF	NF	0.000912947	0.000936801	0.00183545	0.00219925
UAMAGS	UDP-N-acetylmuramoyl-L-alanineD-glutamate ligase(ADP-forming)	atp_c + glu__D_c + uama_c --> adp_c + h_c + pi_c + uamag_c	(0.0, 1000.0)	0.00143531	0.00412221	0.004397	0.00856853	0.00732157	0.00784652	0.0085305	0.00954883	NF	0.00415818	5.70799e-05	0.00961567	0.0146811	0.0146811	0.0711716	0.0826632	NF	0.00593764	0.00547768	0.00662358	0.0079536	0.0140061	NF	NF	0.00817437	0.0119013	0.00224136	0.00420584	NF	0.000938972	NF	NF	0.000912947	0.000936801	0.00183545	0.00219925
UAMAS	UDP-N-acetylmuramateL-alanine ligase (ADP-forming)	ala__L_c + atp_c + uamr_c --> adp_c + h_c + pi_c + uama_c	(0.0, 1000.0)	0.00143531	0.00412221	0.004397	0.00856853	0.00732157	0.00784652	0.0085305	0.00954883	NF	0.00415818	5.70799e-05	0.00961567	0.0146811	0.0146811	0.0711716	0.0826632	NF	0.00593764	0.00547768	0.00662358	0.0079536	0.0140061	NF	NF	0.00817437	0.0119013	0.00224136	0.00420584	NF	0.000938972	NF	NF	0.000912947	0.000936801	0.00183545	0.00219925
UAPGR	UDP-N-acetylmuramateNADP+ oxidoreductase	nadp_c + uamr_c <=> h_c + nadph_c + uaccg_c	(-1000.0, 1000.0)	-0.00143531	-0.00412221	-0.004397	-0.00856853	-0.00732157	-0.00784652	-0.0085305	-0.00954883	NF	-0.00415818	-5.70799e-05	-0.00961567	-0.0146811	-0.0146811	-0.0711716	-0.0826632	NF	-0.00593764	-0.00547768	-0.00662358	-0.0079536	-0.0140061	NF	NF	-0.00817437	-0.0119013	-0.00224136	-0.00420584	NF	-0.000938972	NF	NF	-0.000912947	-0.000936801	-0.00183545	-0.00219925
UDCPDP	Undecaprenyl-diphosphate phosphohydrolase	dtpcudcpp_c + h2o_c --> h_c + pi_c + udcpp_c	(0.0, 1000.0)	0.00143531	0.00412221	0.004397	0.00856853	0.00732157	0.00784652	0.0085305	0.00954883	NF	0.00415818	5.70799e-05	0.00961567	0.0146811	0.0146811	0.0711716	0.0826632	NF	0.00593764	0.00547768	0.00662358	0.0079536	0.0140061	NF	NF	0.00817437	0.0119013	0.00224136	0.00420584	NF	0.000938972	NF	NF	0.000912947	0.000936801	0.00183545	0.00219925
UDPG4E	UDPglucose 4-epimerase	udpg_c <=> udpgal_c	(-1000.0, 1000.0)	0	0	0	0	0	0	0	0	NF	0	0	0	0	0	0	0	NF	0	0	0	0	0	NF	NF	0	0	0	0	NF	0	NF	NF	0	0	0	0
UDPGD	UDPglucoseNAD+ oxidoreductase	h2o_c + 2.0 nad_c + udpg_c <=> 3.0 h_c + 2.0 nadh_c + udpglcur_c	(-1000.0, 1000.0)	0	0	0	0	0	0	0	0	NF	0	0	0	0	0	0	0	NF	0	0	0	0	0	NF	NF	0	0	0	0	NF	0	NF	NF	0	0	0	0
UGMDDS	UDP-N-acetylmuramoyl-L-alanyl-D-glutamyl-meso-2,6-	alaala_c + atp_c + ugmd_c --> adp_c + h_c + pi_c + ugmda_c	(0.0, 1000.0)	0.00143531	0.00412221	0.004397	0.00856853	0.00732157	0.00784652	0.0085305	0.00954883	NF	0.00415818	5.70799e-05	0.00961567	0.0146811	0.0146811	0.0711716	0.0826632	NF	0.00593764	0.00547768	0.00662358	0.0079536	0.0140061	NF	NF	0.00817437	0.0119013	0.00224136	0.00420584	NF	0.000938972	NF	NF	0.000912947	0.000936801	0.00183545	0.00219925
UMPK	ATP:UMP phosphotransferase	atp_c + ump_c --> adp_c + udp_c	(0.0, 1000.0)	0.00410584	0.011792	0.0125781	0.0245111	0.0209441	0.0224457	0.0244023	0.0273154	NF	0.0118949	0.000163283	0.0275066	0.0419966	0.0419966	0.203593	0.236466	NF	0.0169852	0.0156694	0.0189474	0.0227521	0.0400658	NF	NF	0.0233836	0.0340449	0.00641162	0.0120312	NF	0.00268602	NF	NF	0.00261157	0.00267981	0.00525047	0.00629116
UPP3MT	S-Adenosyl-L-methionineuroporphyrin-III C-methyltransferase	2.0 amet_c + uppg3_c <=> 2.0 ahcys_c + dscl_c + h_c	(-1000.0, 1000.0)	1.0842e-19	3.65918e-19	6.15827e-17	0	0	0	8.89046e-18	0	NF	-1.22515e-17	0	0	0	0	0	0	NF	0	3.90313e-18	0	0	0	NF	NF	0	0	0	0	NF	0	NF	NF	0	0	0	0
UPP3S	Hydroxymethylbilane hydro-lyase(cyclizing)	hmbil_c <=> h2o_c + uppg3_c	(-1000.0, 1000.0)	1.0842e-19	3.65918e-19	6.15827e-17	0	0	0	8.89046e-18	0	NF	-1.22515e-17	0	0	0	0	0	0	NF	0	3.90313e-18	0	0	0	NF	NF	0	0	0	0	NF	0	NF	NF	0	0	0	0
UPPRT	UMPpyrophosphate phosphoribosyltransferase	prpp_c + ura_c --> ppi_c + ump_c	(0.0, 0.0)	0	0	0	0	0	0	0	0	NF	0	0	0	0	0	0	0	NF	0	0	0	0	0	NF	NF	0	0	0	0	NF	0	NF	NF	0	0	0	0
UREAt	Urea transport via facilitate diffusion	urea_e <=> urea_c	(-1000.0, 1000.0)	0	0	0	0	0	0	0	0	NF	0	0	0	0	0	0	0	NF	0	0	0	0	0	NF	NF	0	0	0	0	NF	0	NF	NF	0	0	0	0
URFGTT	UDP-L-rhamnoseflavonol-3-O-D-glucoside L-rhamnosyltransferase	2ombz_c + amet_c --> 2ommb_c + ahcys_c + h_c	(0.0, 1000.0)	0	0	0	0	0	0	0	0	NF	0	0	0	0	0	0	0	NF	0	0	0	0	0	NF	NF	0	0	0	0	NF	0	NF	NF	0	0	0	0
URIDK2r	ATP:dUMP phosphotransferase	atp_c + dump_c --> adp_c + dudp_c	(0.0, 1000.0)	0	0	0	0	0	0	0	0	NF	0	0	0	0	0	0	0	NF	0	0	0	0	0	NF	NF	0	0	0	0	NF	0	NF	NF	0	0	0	0
URIK1	ATPuridine 5'-phosphotransferase	atp_c + uri_c --> adp_c + h_c + ump_c	(0.0, 1000.0)	0	0	0	0	0	0	0	0	NF	0	0	0	0	0	0	0	NF	0	0	0	0	0	NF	NF	0	0	0	0	NF	0	NF	NF	0	0	0	0
URIK2	GTPuridine 5'-phosphotransferase	gtp_c + uri_c --> gdp_c + h_c + ump_c	(0.0, 1000.0)	0	0	0	0	0	0	0	0	NF	0	0	0	0	0	0	0	NF	0	0	0	0	0	NF	NF	0	0	0	0	NF	0	NF	NF	0	0	0	0
URIK3	ITPuridine 5'-phosphotransferase	itp_c + uri_c --> h_c + idp_c + ump_c	(0.0, 1000.0)	0	0	0	0	0	0	0	0	NF	0	0	0	0	0	0	0	NF	0	0	0	0	0	NF	NF	0	0	0	0	NF	0	NF	NF	0	0	0	0
UTCY	UTPcytidine 5'-phosphotransferase	cytd_c + utp_c --> cmp_c + h_c + udp_c	(0.0, 1000.0)	0	0	0	0	0	0	0	0	NF	0	0	0	0	0	0	0	NF	0	0	0	0	0	NF	NF	0	0	0	0	NF	0	NF	NF	0	0	0	0
VALabc	L-Valine-ABC transport	atp_c + h2o_c + val__L_e --> adp_c + h_c + pi_c + val__L_c	(0.0, 0.0)	0	0	0	0	0	0	0	0	NF	0	0	0	0	0	0	0	NF	0	0	0	0	0	NF	NF	0	0	0	0	NF	0	NF	NF	0	0	0	0
VALt2r	TRANS-RXNBWI-115637.ce.maizeexp.VAL_VAL	h_e + val__L_e <=> h_c + val__L_c	(-1000.0, 1000.0)	0	-0.587813	-0.358359	-1.11842	0	0	0.0255046	-0.951411	NF	-0.597305	-0.712462	0.0287491	0	0	0.21279	0.247148	NF	-1.39754	-7.87564e-16	0	0.0237798	0.0418756	NF	NF	-2.03117	0.0355828	-2.97629	0	NF	0	NF	NF	0	0	0.00548764	-0.368358
VALTA	L-Valine2-oxoglutarate aminotransferase	akg_c + val__L_c <=> 3mob_c + glu__L_c	(-1000.0, 1000.0)	-0.00429131	-0.600137	-0.371505	-1.14404	-0.0218901	-0.0234596	0	-0.97996	NF	-0.609737	-0.712633	0	-0.0438936	-0.0438936	0	5.55112e-17	NF	-1.4153	-0.0163772	-0.0198033	0	1.17311e-16	NF	NF	-2.05561	0	-2.98299	-0.0125747	NF	-0.00280735	NF	NF	-0.00272954	-0.00280086	-8.67362e-18	-0.374933
VALTRS	VALINE--TRNA-LIGASE-RXN.c	atp_c + trnaval_c + val__L_c --> amp_c + ppi_c + valtrna_c	(0.0, 1000.0)	0.00429131	0.0123246	0.0131462	0.0256183	0.0218901	0.0234596	0.0255046	0.0285492	NF	0.0124322	0.000170658	0.0287491	0.0438936	0.0438936	0.21279	0.247148	NF	0.0177524	0.0163772	0.0198033	0.0237798	0.0418756	NF	NF	0.0244398	0.0355828	0.00670124	0.0125747	NF	0.00280735	NF	NF	0.00272954	0.00280086	0.00548764	0.00657533
XPPT	XMPpyrophosphate phosphoribosyltransferase	prpp_c + xan_c --> ppi_c + xmp_c	(0.0, 0.0)	0	0	0	0	0	0	0	0	NF	0	0	0	0	0	0	0	NF	0	0	0	0	0	NF	NF	0	0	0	0	NF	0	NF	NF	0	0	0	0
YUMPS	Uracil hydro-lyase (adding D-ribose 5-phosphate)	r5p_c + ura_c --> h2o_c + psd5p_c	(0.0, 1000.0)	0	0	0	0	0	0	0	0	NF	0	0	0	0	0	0	0	NF	0	0	0	0	0	NF	NF	0	0	0	0	NF	0	NF	NF	0	0	0	0
ZNabc	Zinc-ABC transport	atp_c + h2o_c + zn2_e --> adp_c + h_c + pi_c + zn2_c	(0.0, 1000.0)	0	0	0	0	0	0	0	0	NF	0	0	0	0	0	0	0	NF	0	0	0	0	0	NF	NF	0	0	0	0	NF	0	NF	NF	0	0	0	0

## Sheet: S12
Table S12. Summary of biomass and ATP production as well as export and uptake of key metabolites and amino acids in each model condition. Reaction fluxes shown in mmol gdw-1 d-1. Biomass reaction (growth rate) shown in d-1. Cell yields were calculates assuming 1.2E-13 gdw/cell. NA = solution not feasible.
	1	2	3	4	5	6	7	8	9	10	11	12	13	14	15	16	17	18	19	20	21	22	23	24	25	26	27	28	29	30	31	32	33	34	35	36
	Mode 1: H2/CF								Mode 2: DCM/CF														Mode 3: DCM/H+
Strategy			A	A	B	B	C	C			A	A	B	B	C	C	A	A	B	B	C	C			A	A	A	A	A	A	A	A	B	B	C	C
BIOMASS	0.0110246	0.0316625	0.0337732	0.0658145	0.0562367	0.0602688	0.0655224	0.0733442	NF	0.0319388	0.000438428	0.0738576	0.112765	0.112765	0.546666	0.634933	NF	0.0456067	0.0420739	0.0508755	0.0610913	0.10758	NF	NF	0.062787	0.0914137	0.0172158	0.0323049	NF	0.0072122	NF	NF	0.00701231	0.00719553	0.014098	0.0168923
ATPS4rpp	5.2697	6.64336	10.3742	7.22165	9.68797	9.03157	9.70761	8.44828	NF	6.66642	6.74502	7.58891	16.9871	13.4142	59.1007	50.4577	NF	5.45113	8.84565	8.24736	9.32162	10.1407	NF	NF	20.2746	23.1354	10.7205	12.2284	NF	8.36265	NF	NF	4.80761	4.80258	5.39662	5.52893
EX_ac_e	0	0	0	0	0	0	0	0	NF	0	0	0	0	0	0	0	NF	0	0	0	0	0	NF	NF	0	0	0	0	NF	0	NF	NF	0	0	0	0
EX_ala__L_e	0	0	-0.0341929	2.68615	0	0	-0.858264	0	NF	0	-0.000443876	5.38559	0	0	-1	0.658646	NF	0.508952	0	0	-0.800222	1.82131	NF	NF	-0.0635672	12.2762	-0.0174297	10.2607	NF	8.42558	NF	NF	0	0	-0.0161086	0
EX_arg__L_e	0	0	-0.00615686	-0.011998	0	0	-0.0119447	-0.0133706	NF	0	-7.99255e-05	-0.0134642	0	0	-0.0996572	-0.115748	NF	-0.00831411	0	0	-0.0111369	-0.0196119	NF	NF	-0.0114461	-0.0166647	-0.00313844	-0.00588919	NF	-0.00131478	NF	NF	0	0	-0.00257006	-0.00307947
EX_asn__L_e	0	0	0.659702	0.654349	0	0	-0.0128948	-0.0144341	NF	0	0.566981	0.88297	0	0	-0.107584	-0.124955	NF	0.927735	0	0	-0.0120228	0.829536	NF	NF	-0.0123565	-0.0179902	-0.00338807	-0.00635761	NF	0.212549	NF	NF	0	0	-0.00277448	-0.00332441
EX_asp__L_e	0	0	-0.701194	-1	0	0	-0.0676032	-1	NF	0	-0.567519	-1	0	0	-0.564026	-1	NF	-1	0	0	-0.0630314	-1	NF	NF	-0.0647809	-10	-0.0177625	-5	NF	-3	NF	NF	0	0	-0.0145457	-1
EX_cf_e	-10	-10	-10	-10	-10	-10	-10	-10	NF	-10	-10	-10	-10	-10	-10	-10	NF	-10	-10	-10	-10	-10	NF	NF	0	0	0	0	NF	0	NF	NF	0	0	0	0
EX_cys__L_e	0	0	-0.00274745	-0.00535401	0	0	-0.00533025	-0.00596655	NF	0	-3.56661e-05	-0.00600832	0	0	-0.0444713	-0.0516518	NF	-0.00371011	0	0	-0.00496978	-0.00875165	NF	NF	-0.00510772	-0.0074365	-0.0014005	-0.00262801	NF	-0.000586713	NF	NF	0	0	-0.00114687	-0.00137419
EX_dcm_e	8.66066	5.0692	3.49187	6.07275	3.95677	7.32767	8.30978	8.70436	NF	0	0	0	0	0	0	0	NF	6.31132	0	0	0	0	NF	NF	-10	-10	-10	-10	NF	-10	NF	NF	-10	-10	-10	-10
EX_gln__L_e	0	0	-0.713217	-0.758635	0	0	-0.0909277	-0.101782	NF	0	-0.567676	-1	0	0	-0.758627	-0.881118	NF	-1	0	0	-0.0847785	-1	NF	NF	-0.0871316	-0.126858	-0.0238909	-0.0448306	NF	-0.223977	NF	NF	0	0	-0.0195643	-0.023442
EX_glu__L_e	0	0	-1	-1	0.78882	0	0.840362	-1	NF	0	-1	-1	0	0	0.850637	-1	NF	-1	0	0	0.78353	-1	NF	NF	-10	-10	-5	-5	NF	-3	NF	NF	0	0	0.0122567	0.159199
EX_gly_e	0	0	-1	-1	0	0	-0.0722585	0	NF	0	-1	-1	0	0	-1	-1	NF	-0.645433	0	0	0.66998	1.43246	NF	NF	4.79073	5.45521	-1.26706	-0.916811	NF	-3	NF	NF	0	0	0.923842	0.977637
EX_h2_e	-10	-10	-10	-10	-10	-10	-10	-7.03826	NF	0	0	0	0	0	0	0	NF	0	6.26888	5.48835	8.32288	20.2076	NF	NF	0	0	0	0	NF	0	NF	NF	19.3781	19.3619	21.6571	21.3623
EX_his__L_e	0	0	-0.0022341	-0.00435363	0	0	-0.00433431	-0.00485172	NF	0	-2.9002e-05	-0.00488568	0	0	-0.036162	-0.0420008	NF	-0.00301689	0	0	-0.00404119	-0.00711643	NF	NF	-0.00415336	-0.00604701	-0.00113882	-0.00213697	NF	-0.000477087	NF	NF	0	0	-0.000932582	-0.00111743
EX_ile__L_e	0	0	-0.00805998	-0.0157066	0	0	-0.0156369	-0.0175036	NF	0	-0.000104631	-0.0176261	0	0	-0.130462	-0.151527	NF	-0.010884	0	0	-0.0145794	-0.025674	NF	NF	-0.0149841	-0.0218159	-0.00410855	-0.00770957	NF	-0.00172119	NF	NF	0	0	-0.00336449	-0.00403135
EX_leu__L_e	0	0	-0.012513	-0.0243843	0	0	-0.0242761	-0.027174	NF	0	-0.000162438	-0.0273642	0	0	-0.20254	-0.235243	NF	-0.0168973	0	0	-0.0226343	-0.0398584	NF	NF	-0.0232626	-0.0338688	-0.00637845	-0.011969	NF	-0.00267212	NF	NF	0	0	-0.00522331	-0.0062586
EX_lys__L_e	0	0	-0.00847877	-0.0165227	0	0	-0.0164494	-0.0184131	NF	0	-0.000110067	-0.018542	0	0	-0.13724	-0.1594	NF	-0.0114496	0	0	-0.015337	-0.027008	NF	NF	-0.0157627	-0.0229494	-0.00432202	-0.00811015	NF	-0.00181062	NF	NF	0	0	-0.0035393	-0.00424082
EX_met__L_e	0	0	0	0	0	0	0	0	NF	0	0	0	0	0	0	0	NF	0	0	0	0	0	NF	NF	0	0	0	0	NF	0	NF	NF	0	0	0	0
EX_phe__L_e	0	0	-0.00408825	-0.00796685	0	0	-0.00793149	-0.00887831	NF	0	-5.30717e-05	-0.00894046	0	0	-0.0661739	-0.0768586	NF	-0.0055207	0	0	-0.0073951	-0.0130226	NF	NF	-0.00760036	-0.0110656	-0.00208397	-0.00391051	NF	-0.000873037	NF	NF	0	0	-0.00170656	-0.00204481
EX_pro__L_e	0.154639	0	2.75885	-0.0136466	0	0	-0.0135861	-0.0152079	NF	0	2.13967	-0.0153144	0	0	-0.113351	-0.131653	NF	-0.00945656	0	0	-0.0126673	-0.0223067	NF	NF	10.7923	11.1535	5.21723	5.40763	NF	3.51894	NF	NF	0	0	-0.00292322	-0.00350262
EX_ser__L_e	0	0	-1	-1	0	0	-0.281698	-0.0970971	NF	0	-1	-1	0	0	-1	-1	NF	-1	0	0	-1	-1	NF	NF	-10	-10	-5	-5	NF	-3	NF	NF	0	0	-1	-1
EX_thr__L_e	0	0	-0.00774758	-0.0150979	0	0	-0.0150308	-0.0168252	NF	0	-0.000100575	-0.0169429	0	0	-0.785593	-0.145654	NF	-0.0104622	0	0	-0.0140143	-1	NF	NF	-0.0144033	-0.0209703	-0.0039493	-0.00741075	NF	-0.00165448	NF	NF	0	0	-0.00323408	-0.0038751
EX_trp__L_e	0	0	-0.00100982	-0.00196785	0	0	-0.00195912	-0.00219299	NF	0	-1.3109e-05	-0.00220834	0	0	-0.0163453	-0.0189845	NF	-0.00136364	0	0	-0.00182663	-0.00321665	NF	NF	-0.00187733	-0.00273327	-0.000514752	-0.000965917	NF	-0.000215645	NF	NF	0	0	-0.00042153	-0.00050508
EX_tyr__L_e	0	0	-0.00291294	-0.0056765	0	0	-0.00565131	-0.00632594	NF	0	-3.78144e-05	-0.00637022	0	0	-0.0471499	-0.0547629	NF	-0.00393358	0	0	-0.00526912	-0.00927879	NF	NF	-0.00541538	-0.00788443	-0.00148486	-0.0027863	NF	-0.000622052	NF	NF	0	0	-0.00121595	-0.00145696
EX_val__L_e	0	0.587813	0.358359	1.11842	0	0	-0.0255046	0.951411	NF	0.597305	0.712462	-0.0287491	0	0	-0.21279	-0.247148	NF	1.39754	0	0	-0.0237798	-0.0418756	NF	NF	2.03117	-0.0355828	2.97629	0	NF	0	NF	NF	0	0	-0.00548764	0.368358
yield (gDCW/meeq donor)	0.000434767	0.000797079	0.000733682	0.00184308	0.0012731	0.00196384	0.00244844	0.00380829	NA	0.00079847	1.09607e-05	0.00184644	0.00281911	0.00281911	0.0136666	0.0158733	NA	0.003091	0.00105185	0.00127189	0.00152728	0.0026895	NA	NA	0.00156967	0.00228534	0.000430395	0.000807623	NA	0.000180305	NA	NA	0.000175308	0.000179888	0.00035245	0.000422308
yield (cells/ meeq donor)	3.34436e+09	6.13138e+09	5.64371e+09	1.41775e+10	9.7931e+09	1.51064e+10	1.88342e+10	2.92946e+10	NA	6.14208e+09	8.43131e+07	1.42034e+10	2.16855e+10	2.16855e+10	1.05128e+11	1.22102e+11	NA	2.37769e+10	8.09113e+09	9.78375e+09	1.17483e+10	2.06885e+10	NA	NA	1.20744e+10	1.75795e+10	3.31073e+09	6.21248e+09	NA	1.38696e+09	NA	NA	1.34852e+09	1.38376e+09	2.71115e+09	3.24852e+09
yield (cells/ eeq donor)	3.34436e+12	6.13138e+12	5.64371e+12	1.41775e+13	9.7931e+12	1.51064e+13	1.88342e+13	2.92946e+13	NA	6.14208e+12	8.43131e+10	1.42034e+13	2.16855e+13	2.16855e+13	1.05128e+14	1.22102e+14	NA	2.37769e+13	8.09113e+12	9.78375e+12	1.17483e+13	2.06885e+13	NA	NA	1.20744e+13	1.75795e+13	3.31073e+12	6.21248e+12	NA	1.38696e+12	NA	NA	1.34852e+12	1.38376e+12	2.71115e+12	3.24852e+12
ATP/e-	0.207817	0.167241	0.225366	0.202236	0.219319	0.29429	0.362754	0.438665	NA	0.166661	0.168625	0.189723	0.424678	0.335355	1.47752	1.26144	NA	0.36945	0.322102	0.284163	0.399141	24.4191	NA	NA	0.506865	0.578385	0.268011	0.30571	NA	0.209066	NA	NA	0.12019	0.120065	0.134916	0.138223
H+/ATP	4	5	6	7	10	11	8	9	NA	11	11	12	12	13	13	14	NA	16	15	16	17	18	NA	NA	2	3	4	5	NA	5	NA	NA	8	9	6	7
H+/e-	0.831269	0.836207	1.3522	1.41565	2.19319	3.23719	2.90203	3.94799	NA	1.83327	1.85488	2.27667	5.09613	4.35961	19.2077	17.6602	NA	5.9112	4.83153	4.54661	6.78539	439.545	NA	NA	1.01373	1.73516	1.07205	1.52855	NA	1.04533	NA	NA	0.961522	1.08058	0.809494	0.967563
efficiency	0.120126	0.0966713	0.130269	0.116899	0.126774	0.17011	0.209684	0.253564	NA	0.0963356	0.0974713	0.109666	0.245479	0.193847	0.854057	0.729158	NA	0.213555	0.186186	0.164256	0.230717	14.1151	NA	NA	0.506865	0.578385	0.268011	0.30571	NA	0.209066	NA	NA	0.12019	0.120065	0.134916	0.138223
